# Supplementary material for: Regulatory mechanism analysis of signal transduction genes during rapeseed (Brassica napus L.) germination under aluminum stress using WGCNA combination with QTL
Source: Front Plant Sci. 2025 Jan 31;16:1546572. doi: 10.3389/fpls.2025.1546572 (PMC11825321; doi:10.3389/fpls.2025.1546572)
Supplement: Supplementary file 1 [file Table1.xlsx]

## Sheet: Supplementary Table S1
Supplementary Table S1 Normal test results of root length data of S and R lines
Group	Kolmogorov-Smirnova			Shapiro-Wilk
	Statistical data	df	significance	Statistical data	df	significance
S03	0.195925	10	0.200*	0.918145	10	0.34174
ST3	0.201906	10	0.200*	0.912468	10	0.298379
R03	0.151086	10	0.200*	0.965623	10	0.84757
RT3	0.154562	10	0.200*	0.908829	10	0.273042
S05	0.196538	10	0.200*	0.885262	10	0.149877
ST5	0.247251	10	0.0840175	0.90502	10	0.248506
R05	0.185622	10	0.200*	0.907245	10	0.262597
RT5	0.159251	10	0.200*	0.913447	10	0.305514
S07	0.135136	10	0.200*	0.950724	10	0.677074
ST7	0.196506	10	0.200*	0.916222	10	0.32652
R07	0.191407	10	0.200*	0.951421	10	0.685328
RT7	0.152969	10	0.200*	0.9453	10	0.61334
*. This is the significant lower bound of true.
a. Lilliefors significant correction.
