# Supplementary material for: Regulatory mechanism analysis of signal transduction genes during rapeseed (Brassica napus L.) germination under aluminum stress using WGCNA combination with QTL
Source: Front Plant Sci. 2025 Jan 31;16:1546572. doi: 10.3389/fpls.2025.1546572 (PMC11825321; doi:10.3389/fpls.2025.1546572)
Supplement: Supplementary file 2 [file Table2.xlsx]

## Sheet: Supplementary Table S2
Supplementary Table S2 Summary of candidate genes involved in the regulation of Al stress signal transduction
Gene ID	SC3 VS ST3	SC5 VS ST5	SC7 VS ST7	RC3 VS RT3	RC5 VS RT5	RC7 VS RT7	Gene description	BinName
BnaC04g21680D	2.12181				1.84292		arabinogalactan protein 20 (AGP20)	cell wall.cell wall proteins.AGPs.AGP
BnaA01g24500D					-2.47783	-1.62951	Leucine-rich repeat (LRR) family protein	cell wall.cell wall proteins.AGPs.AGP
BnaC04g34970D	1.55006	1.87023					arabinogalactan protein 2 (AGP2)	cell wall.cell wall proteins.AGPs.AGP
BnaC05g02150D		-2.4337	-3.39379				FASCICLIN-like arabinoogalactan 9 (FLA9)	cell wall.cell wall proteins.AGPs.AGP
BnaA10g02230D		-3.58486	-3.39917				FASCICLIN-like arabinoogalactan 9 (FLA9)	cell wall.cell wall proteins.AGPs.AGP
BnaC07g17650D		-5.58269	-6.81369				FASCICLIN-like arabinogalactan protein 13 precursor (FLA13)	cell wall.cell wall proteins.AGPs.AGP
BnaCnng14150D					-2.13761	-1.37505	Leucine-rich repeat (LRR) family protein	cell wall.cell wall proteins.LRR
BnaC07g42500D					1.5969	-1.42735	xyloglucan endotransglucosylase/hydrolase 24 (XTH24)	cell wall.cell wall proteins.LRR
BnaA08g24970D			-4.47323			-1.52226	leucine-rich repeat/extensin 1 (LRX1)	cell wall.cell wall proteins.LRR
BnaC08g15300D			-2.41686			-1.01062	leucine-rich repeat/extensin 1 (LRX1)	cell wall.cell wall proteins.LRR
BnaA09g13260D	1.31845		-1.62475				leucine-rich repeat/extensin 2 (LRX2)	cell wall.cell wall proteins.LRR
BnaC03g60170D	-3.69488			-2.05959	2.50413		proline-rich protein 4 (PRP4)	cell wall.cell wall proteins.proline rich proteins
BnaC06g18560D	-1.55888		-5.79648			-2.13091	proline-rich protein 1 (PRP1)	cell wall.cell wall proteins.proline rich proteins
BnaA07g19400D	-1.38454		-6.35912			-1.15998	proline-rich protein 1 (PRP1)	cell wall.cell wall proteins.proline rich proteins
BnaC04g21260D		-3.81298	-9.44972			-1.53929	proline-rich protein 1 (PRP1)	cell wall.cell wall proteins.proline rich proteins
BnaC09g01620D	2.39996	3.70272			2.2875		Cellulose-synthase-like C4 (CSLC04)	cell wall.cellulose synthesis
BnaC07g25000D	1.79832				1.32022		Cellulose-synthase-like C4 (CSLC04)	cell wall.cellulose synthesis
BnaA07g31510D	1.56417				1.44963		xyloglucan xylosyltransferase 5 (XXT5)	cell wall.cellulose synthesis
BnaC09g40960D	1.72288	2.24733		1.20221			cellulose-synthase like D2 (CSLD2)	cell wall.cellulose synthesis.cellulose synthase
BnaA10g17590D	1.27144	2.40818					cellulose synthase-like D3 (CSLD3)	cell wall.cellulose synthesis.cellulose synthase
BnaA09g40120D	-1.65228			-1.13668	3.49912		beta glucosidase 10 (BGLU10)	cell wall.degradation.cellulases and beta -1,4-glucanases
BnaA02g34280D			-1.61159	-1.06409			beta-D-xylosidase 4 (XYL4)	cell wall.degradation.mannan-xylose-arabinose-fucose
BnaAnng23050D			4.11375	-1.66226			xyloglucan endotransglucosylase/hydrolase 24 (XTH24)	cell wall.degradation.mannan-xylose-arabinose-fucose
BnaA02g13390D	-3.84921			-1.5375			alpha-fucosidase 1 (FXG1)	cell wall.degradation.mannan-xylose-arabinose-fucose
BnaC09g48690D					-1.51638	-1.24052	polygalacturonase inhibiting protein 1 (PGIP1)	cell wall.degradation.mannan-xylose-arabinose-fucose
BnaA02g30740D			-2.58811			-1.83385	beta-xylosidase 1 (BXL1)	cell wall.degradation.mannan-xylose-arabinose-fucose
BnaA01g06750D		2.43326	1.59396				xyloglucan endotransglucosylase/hydrolase 24 (XTH24)	cell wall.degradation.mannan-xylose-arabinose-fucose
BnaA02g22470D		1.9907	2.61742				xyloglucan endotransglucosylase/hydrolase 24 (XTH24)	cell wall.degradation.mannan-xylose-arabinose-fucose
BnaC03g67980D		2.61865	2.20453				xyloglucan endotransglucosylase/hydrolase 24 (XTH24)	cell wall.degradation.mannan-xylose-arabinose-fucose
BnaC07g27160D		-2.3874	-3.11283				beta-xylosidase 1 (BXL1)	cell wall.degradation.mannan-xylose-arabinose-fucose
BnaC08g14460D				-1.84034	1.73417		Pectin lyase-like superfamily protein	cell wall.degradation.pectate lyases and polygalacturonases
BnaA07g38770D				-1.00138	1.32906		polygalacturonase 2 (PG2)	cell wall.degradation.pectate lyases and polygalacturonases
BnaC03g74840D	-1.89437			-1.4119	2.09106		Pectin lyase-like superfamily protein	cell wall.degradation.pectate lyases and polygalacturonases
BnaA03g46290D	-1.44508			-1.35777	3.15056		Pectin lyase-like superfamily protein	cell wall.degradation.pectate lyases and polygalacturonases
BnaA06g22590D	-3.77469			-2.87971	4.91306		Pectin lyase-like superfamily protein	cell wall.degradation.pectate lyases and polygalacturonases
BnaA10g03840D				-2.12818		-3.28662	Pectin lyase-like superfamily protein	cell wall.degradation.pectate lyases and polygalacturonases
BnaA01g30830D	-2.19607	1.94937		-1.19918			FLOR1 (FLR1)	cell wall.degradation.pectate lyases and polygalacturonases
BnaA10g24090D	1.14272			3.49341	-1.69076		polygalacturonase inhibiting protein 1 (PGIP1)	cell wall.degradation.pectate lyases and polygalacturonases
BnaC07g38560D	-1.57506			-1.16569	2.72706		Pectin lyase-like superfamily protein	cell wall.degradation.pectate lyases and polygalacturonases
BnaA10g24080D					-1.8362	-1.01846	polygalacturonase inhibiting protein 1 (PGIP1)	cell wall.degradation.pectate lyases and polygalacturonases
BnaC07g34020D			3.23162		-3.2295		expansin-like B1 (EXLB1)	cell wall.degradation.pectate lyases and polygalacturonases
BnaC05g09790D	-1.8384					-2.45773	Pectin lyase-like superfamily protein	cell wall.degradation.pectate lyases and polygalacturonases
BnaCnng15740D		2.38721	2.66964				Pectin lyase-like superfamily protein	cell wall.degradation.pectate lyases and polygalacturonases
BnaA03g29620D		-3.15526	-3.04481				Pectin lyase-like superfamily protein	cell wall.degradation.pectate lyases and polygalacturonases
BnaCnng01270D					-4.08975	-1.47769	Nucleotide-diphospho-sugar transferase family protein	cell wall.hemicellulose synthesis
BnaC07g00560D	1.57778	2.14148					MURUS 3 (MUR3)	cell wall.hemicellulose synthesis.xyloglucan.XXXG galactose Transferase
BnaC01g20780D	-1.33481			-1.38902			expansin B3 (EXPB3)	cell wall.modification
BnaC08g14380D				-1.99388		-2.92405	xyloglucan:xyloglucosyl transferase 33 (XTH33)	cell wall.modification
BnaA08g25690D		-3.41474		-1.45424		-1.81714	xyloglucan:xyloglucosyl transferase 33 (XTH33)	cell wall.modification
BnaC04g01470D	-4.23254			-2.31581			expansin A8 (EXPA8)	cell wall.modification
BnaA03g54320D		2.1992		-1.52086	3.25606		xyloglucan endotransglucosylase/hydrolase 7 (XTH7)	cell wall.modification
BnaC04g08400D				-1.21995	3.46844		xyloglucan endotransglucosylase/hydrolase 32 (XTH32)	cell wall.modification
BnaCnng51340D	-4.70647			-5.36892			expansin A5 (EXPA5)	cell wall.modification
BnaA03g50070D		3.41892		-1.01371			xyloglucan endotransglucosylase/hydrolase 20 (XTH20)	cell wall.modification
BnaA10g27240D	1.31552			1.2546			expansin A9 (EXPA9)	cell wall.modification
BnaCnng62600D			-1.51574	-1.10178			xyloglucan endotransglucosylase/hydrolase 4 (XTH4)	cell wall.modification
BnaA06g08040D			-7.76074	-1.42974		-1.67543	expansin A7 (EXPA7)	cell wall.modification
BnaA05g06880D	-6.63247			-2.99388			EXP3	cell wall.modification
BnaA05g07550D				-1.42006	1.58267	-2.08499	xyloglucan endotransglucosylase/hydrolase 32 (XTH32)	cell wall.modification
BnaA10g19700D	1.34872			1.15662			xyloglucan endotransglucosylase/hydrolase 5 (XTH5)	cell wall.modification
BnaC04g07740D	-6.40246			-1.44134	3.2818		EXP3	cell wall.modification
BnaA03g38180D			-1.73318	-1.53853			xyloglucan endotransglucosylase/hydrolase 4 (XTH4)	cell wall.modification
BnaCnng78620D		4.58639			1.45575		expansin-like A1 (EXLA1)	cell wall.modification
BnaC03g55190D			-1.85949		1.39128		xyloglucan endo-transglycosylase-related 8 (XTR8)	cell wall.modification
BnaC01g21280D			2.05129		-2.64849		expansin-like B1 (EXLB1)	cell wall.modification
BnaA03g50060D	1.55205	2.43041			1.74484		xyloglucan endotransglucosylase/hydrolase 18 (XTH18)	cell wall.modification
BnaC06g30760D	-1.5013				-1.63217		expansin A1 (EXPA1)	cell wall.modification
BnaA01g18000D			4.08595		-6.80247	-1.54154	expansin-like B1 (EXLB1)	cell wall.modification
BnaC07g42520D	1.23356	2.1223			1.39691		xyloglucan endotransglucosylase/hydrolase 18 (XTH18)	cell wall.modification
BnaC07g42530D		2.77752	-1.67667		1.59534		xyloglucan endotransglucosylase/hydrolase 20 (XTH20)	cell wall.modification
BnaC07g46780D					1.93894	1.20549	xyloglucan endotransglucosylase/hydrolase 7 (XTH7)	cell wall.modification
BnaC02g11480D	2.94588	1.96063			2.01541	1.20181	Touch 4 (TCH4)	cell wall.modification
BnaA03g42880D			3.88967		-3.72073		expansin-like B1 (EXLB1)	cell wall.modification
BnaA10g08770D		5.23323				-1.84106	IAA-leucine resistant (ILR)-like gene 6 (ILL6)	cell wall.modification
BnaA08g24690D			-5.92616			-2.52269	expansin A7 (EXPA7)	cell wall.modification
BnaA09g52970D			-6.38121			-1.32969	expansin A18 (EXPA18)	cell wall.modification
BnaA01g08030D			-5.46221			-2.03684	xyloglucan endotransglucosylase/hydrolase 26 (XTH26)	cell wall.modification
BnaC08g41090D			-6.32305			-2.41709	expansin A7 (EXPA7)	cell wall.modification
BnaA03g47620D	-1.5937	-5.25729	-5.17914			-2.28155	xyloglucan endotransglucosylase/hydrolase 14 (XTH14)	cell wall.modification
BnaC07g39910D	-1.42622	-4.31521	-4.41965			-1.71958	xyloglucan endotransglucosylase/hydrolase 14 (XTH14)	cell wall.modification
BnaCnng23400D	1.80107	2.45376					expansin-like A1 (EXLA1)	cell wall.modification
BnaA02g35330D	2.37202	2.21051					Touch 4 (TCH4)	cell wall.modification
BnaC09g32750D	2.80005	2.33857					Touch 4 (TCH4)	cell wall.modification
BnaA02g35250D	2.76761	1.87558					Touch 4 (TCH4)	cell wall.modification
BnaA06g40800D	1.8811	3.88199					expansin-like A1 (EXLA1)	cell wall.modification
BnaA10g11500D	2.70765	2.02157					Touch 4 (TCH4)	cell wall.modification
BnaC02g11500D		3.984	1.8586				xyloglucan endotransglucosylase/hydrolase 25 (XTH25)	cell wall.modification
BnaA02g34140D	1.93739	2.81408			3.5396		arabinogalactan protein 1 (AGP1)	cell wall.pectin synthesis.rhamnogalacturonan II.Xylose Transferase with Fucose Acceptor
BnaC08g09520D	4.74474	4.04952	2.98941				Nucleotide-diphospho-sugar transferase family protein	cell wall.pectin synthesis.rhamnogalacturonan II.Xylose Transferase with Fucose Acceptor
BnaA04g01770D				-2.25692		-2.41438	pectin methylesterase 61 (PME61)	cell wall.pectin*esterases.misc
BnaCnng30140D	-1.35767	-2.73338		-1.28884		-1.83079	ATPMEPCRD	cell wall.pectin*esterases.PME
BnaC04g51190D		1.81344		1.04261			Plant invertase/pectin methylesterase inhibitor superfamily	cell wall.pectin*esterases.PME
BnaA04g24790D		-2.11035		-1.75268		-2.33857	ATPMEPCRD	cell wall.pectin*esterases.PME
BnaCnng47940D				-1.95994			pectin methylesterase 61 (PME61)	cell wall.pectin*esterases.PME
BnaC09g29660D				-2.02491	3.18451		pectin methylesterase PCR fragment F (PMEPCRF)	cell wall.pectin*esterases.PME
BnaA08g11860D	-2.07318			-1.16118			pectin methylesterase 44 (PME44)	cell wall.pectin*esterases.PME
BnaA08g27240D	1.43989			1.87643			Plant invertase/pectin methylesterase inhibitor superfamily	cell wall.pectin*esterases.PME
BnaC01g04960D	-3.71796			-1.6842			pectin methylesterase 44 (PME44)	cell wall.pectin*esterases.PME
BnaA04g01780D				-1.55576		-1.41309	pectin methylesterase 61 (PME61)	cell wall.pectin*esterases.PME
BnaA03g01580D	-1.24366					-1.71638	Plant invertase/pectin methylesterase inhibitor superfamily	cell wall.pectin*esterases.PME
BnaA01g31490D	-1.24728		-4.3814			-1.77078	root hair specific 12 (RHS12)	cell wall.pectin*esterases.PME
BnaC06g06610D	1.77675	2.56136					pectin methylesterase 1 (PME1)	cell wall.pectin*esterases.PME
BnaA01g31480D		2.47217	-1.64956				Plant invertase/pectin methylesterase inhibitor superfamily	cell wall.pectin*esterases.PME
BnaA01g06610D	1.51938				1.54901	1.00779	UDP-D-glucuronate 4-epimerase 1 (GAE1)	cell wall.precursor synthesis.GAE
BnaCnng22570D	2.68187	2.89425			3.1197		MURUS 4 (MUR4)	cell wall.precursor synthesis.GAE
BnaA01g19590D				1.30995		-2.05988	MURUS 1 (MUR1)	cell wall.precursor synthesis.GMD
BnaA09g17150D		-2.60169		-1.3358			DEFECTIVE UGE IN ROOT (DUR)	cell wall.precursor synthesis.MUR4
BnaA05g09030D	2.42281	4.45562			3.18171		MURUS 4 (MUR4)	cell wall.precursor synthesis.MUR4
BnaC09g01630D	2.48631	4.31164			2.37741		Cellulose-synthase-like C4 (CSLC04)	cell wall.precursor synthesis.MUR4
BnaA06g11470D	1.83028	2.73854					rhamnose biosynthesis 1 (RHM1)	cell wall.precursor synthesis.RHM
BnaC05g13120D	1.40295	2.271					rhamnose biosynthesis 1 (RHM1)	cell wall.precursor synthesis.RHM
BnaA10g18700D	1.37719				1.45054		UDP-glucose 6-dehydrogenase family protein	cell wall.precursor synthesis.UDP-Glc dehydrogenase (UGD)
BnaCnng70410D	2.13052				2.06496	1.66607	UDP-D-glucuronate 4-epimerase 1 (GAE1)	cell wall.precursor synthesis.UDP-Glc dehydrogenase (UGD)
BnaC05g49280D			1.76556	1.29901			UDP-D-glucose/UDP-D-galactose 4-epimerase 1 (UGE1)	cell wall.precursor synthesis.UGE
BnaAnng12630D		-3.90778		-1.20815			Protein of unknown function (DUF581)	hormone metabolism.abscisic acid.signal transduction
BnaC09g18860D	3.18955			-1.36786	2.50273		cytochrome P450, family 707, subfamily A, polypeptide 3 (CYP707A3)	hormone metabolism.abscisic acid.synthesis-degradation.degradation.8-hydroxylase
BnaCnng57040D	3.75832			-2.13754	2.29382	1.00014	cytochrome P450, family 707, subfamily A, polypeptide 3 (CYP707A3)	hormone metabolism.abscisic acid.synthesis-degradation.degradation.8-hydroxylase
BnaA09g17560D	3.23349			-1.77101	1.77472		cytochrome P450, family 707, subfamily A, polypeptide 3 (CYP707A3)	hormone metabolism.abscisic acid.synthesis-degradation.degradation.8-hydroxylase
BnaC02g31560D	2.99946	-2.48548		-1.59557			cytochrome P450, family 707, subfamily A, polypeptide 3 (CYP707A3)	hormone metabolism.abscisic acid.synthesis-degradation.degradation.8-hydroxylase
BnaA10g27780D					-3.75272	2.04477	2-oxoglutarate (2OG) and Fe(II)-dependent oxygenase superfamily protein	hormone metabolism.abscisic acid.synthesis-degradation.degradation.8-hydroxylase
BnaC05g39200D	2.55037			-2.77524	2.23817		nine-cis-epoxycarotenoid dioxygenase 3 (NCED3)	hormone metabolism.abscisic acid.synthesis-degradation.synthesis.9-cis-epoxycarotenoid dioxygenase
BnaA01g29390D					2.8376	4.10053	nine-cis-epoxycarotenoid dioxygenase 3 (NCED3)	hormone metabolism.abscisic acid.synthesis-degradation.synthesis.9-cis-epoxycarotenoid dioxygenase
BnaA05g25030D	3.93739	3.50242			3.13545		nine-cis-epoxycarotenoid dioxygenase 3 (NCED3)	hormone metabolism.abscisic acid.synthesis-degradation.synthesis.9-cis-epoxycarotenoid dioxygenase
BnaC06g38870D	2.47344				4.49726		nine-cis-epoxycarotenoid dioxygenase 9 (NCED9)	hormone metabolism.abscisic acid.synthesis-degradation.synthesis.9-cis-epoxycarotenoid dioxygenase
BnaA03g43960D	2.01456				2.22701		cytochrome P450, family 707, subfamily A, polypeptide 1 (CYP707A1)	hormone metabolism.abscisic acid.synthesis-degradation.synthesis.9-cis-epoxycarotenoid dioxygenase
BnaA01g28900D	1.5438		-1.8751	2.5154	-2.40155		Aluminium induced protein with YGL and LRDR motifs	hormone metabolism.auxin.induced-regulated-responsive-activated
BnaA06g01730D		-2.24147		1.55455	-2.39982		Aluminium induced protein with YGL and LRDR motifs	hormone metabolism.auxin.induced-regulated-responsive-activated
BnaCnng28110D	-3.15506			-2.33268			Auxin-responsive GH3 family protein	hormone metabolism.auxin.induced-regulated-responsive-activated
BnaC05g37800D				1.527	-2.05218		Aluminium induced protein with YGL and LRDR motifs	hormone metabolism.auxin.induced-regulated-responsive-activated
BnaC06g05990D				1.34371	-2.80109		Aluminium induced protein with YGL and LRDR motifs	hormone metabolism.auxin.induced-regulated-responsive-activated
BnaA06g11650D		3.41321		-1.96072			SAUR-like auxin-responsive protein family	hormone metabolism.auxin.induced-regulated-responsive-activated
BnaA05g09830D		-3.07207		1.02832			Dormancy/auxin associated family protein	hormone metabolism.auxin.induced-regulated-responsive-activated
BnaA05g24100D				1.33916	-2.05097		Aluminium induced protein with YGL and LRDR motifs	hormone metabolism.auxin.induced-regulated-responsive-activated
BnaAnng17240D		2.39459			1.93578		Auxin-Induced in Root cultures 12 (AIR12)	hormone metabolism.auxin.induced-regulated-responsive-activated
BnaC09g43750D			-2.89924		-4.60433	-2.1941	AVRPPHB SUSCEPTIBLE 3 (PBS3)	hormone metabolism.auxin.induced-regulated-responsive-activated
BnaC01g19640D		-1.82649	2.43449		-3.71643	-1.45235	Aluminium induced protein with YGL and LRDR motifs	hormone metabolism.auxin.induced-regulated-responsive-activated
BnaC04g00740D	-2.15875				-1.74552	-1.0391	SAUR-like auxin-responsive protein family	hormone metabolism.auxin.induced-regulated-responsive-activated
BnaA08g14100D		-2.20614	2.17827		-4.6816		Aluminium induced protein with YGL and LRDR motifs	hormone metabolism.auxin.induced-regulated-responsive-activated
BnaC07g48500D	-2.06261				-3.54163	-1.48593	SAUR-like auxin-responsive protein family	hormone metabolism.auxin.induced-regulated-responsive-activated
BnaC06g24340D		-2.59649	2.26276		-1.58506	-1.42155	SAUR-like auxin-responsive protein family	hormone metabolism.auxin.induced-regulated-responsive-activated
BnaC08g12490D		-2.27521	1.88156		-3.68608		Aluminium induced protein with YGL and LRDR motifs	hormone metabolism.auxin.induced-regulated-responsive-activated
BnaA07g11440D	2.60724		-2.31883		3.98247	1.87325	SAUR-like auxin-responsive protein family	hormone metabolism.auxin.induced-regulated-responsive-activated
BnaA01g00580D		4.60062	3.19915		-2.62297		BRU6	hormone metabolism.auxin.induced-regulated-responsive-activated
BnaC01g03640D			-2.84077		-2.62765		SAUR-like auxin-responsive protein family	hormone metabolism.auxin.induced-regulated-responsive-activated
BnaA01g12340D	1.94329	2.66795	-2.35631		2.90329		SAUR-like auxin-responsive protein family	hormone metabolism.auxin.induced-regulated-responsive-activated
BnaA05g01170D	-1.88936				-1.60264	-1.25829	SAUR-like auxin-responsive protein family	hormone metabolism.auxin.induced-regulated-responsive-activated
BnaA10g19970D			-3.30377		-5.71099	-2.4291	AVRPPHB SUSCEPTIBLE 3 (PBS3)	hormone metabolism.auxin.induced-regulated-responsive-activated
BnaA01g16450D					-3.21173	-1.29432	Aluminium induced protein with YGL and LRDR motifs	hormone metabolism.auxin.induced-regulated-responsive-activated
BnaC06g35270D		1.91369			-2.2557		Leucine-rich repeat protein kinase family protein	hormone metabolism.auxin.induced-regulated-responsive-activated
BnaCnng22400D	2.51601	2.48526				1.37296	GH3.1	hormone metabolism.auxin.induced-regulated-responsive-activated
BnaA09g52740D	2.84759		2.26613			1.94939	GH3.1	hormone metabolism.auxin.induced-regulated-responsive-activated
BnaCnng49810D			-3.4086			-1.32464	auxin-responsive GH3 family protein	hormone metabolism.auxin.induced-regulated-responsive-activated
BnaC07g51040D		2.38624				1.3068	Auxin-responsive GH3 family protein	hormone metabolism.auxin.induced-regulated-responsive-activated
BnaA05g29780D			-3.03165			-1.14274	O-fucosyltransferase family protein	hormone metabolism.auxin.induced-regulated-responsive-activated
BnaCnng59500D	-2.73504					-1.84252	SAUR-like auxin-responsive protein family	hormone metabolism.auxin.induced-regulated-responsive-activated
BnaA09g42140D		6.45046				-2.80119	GH3.3	hormone metabolism.auxin.induced-regulated-responsive-activated
BnaA07g30180D		-2.26866				-1.48368	SAUR-like auxin-responsive protein family	hormone metabolism.auxin.induced-regulated-responsive-activated
BnaC01g04630D		-3.54521	-5.4787			-1.35116	Auxin-responsive GH3 family protein	hormone metabolism.auxin.induced-regulated-responsive-activated
BnaC04g29740D	1.8458	1.98578					Auxin-responsive family protein	hormone metabolism.auxin.induced-regulated-responsive-activated
BnaA04g07520D	2.17179	1.78645					Auxin-responsive family protein	hormone metabolism.auxin.induced-regulated-responsive-activated
BnaA03g15610D	-1.4069	-2.99209					Dormancy/auxin associated family protein	hormone metabolism.auxin.induced-regulated-responsive-activated
BnaA03g04280D		2.4815	-3.81868				AVRPPHB SUSCEPTIBLE 3 (PBS3)	hormone metabolism.auxin.induced-regulated-responsive-activated
BnaC01g01570D		4.48473	2.45607				BRU6	hormone metabolism.auxin.induced-regulated-responsive-activated
BnaC03g13120D			-1.63543	1.54585			ETHYLENE INSENSITIVE ROOT 1 (EIR1)	hormone metabolism.auxin.signal transduction
BnaC07g13310D		2.1324		-1.3192			PIN-FORMED 7 (PIN7)	hormone metabolism.auxin.signal transduction
BnaA08g05540D				-1.05039	2.20742	-1.50002	thioglucoside glucohydrolase 1 (TGG1)	hormone metabolism.auxin.synthesis-degradation
BnaCnng75490D	1.43118			1.78242		1.35825	nitrilase 2 (NIT2)	hormone metabolism.auxin.synthesis-degradation
BnaC02g40090D				-2.15308			glucoside glucohydrolase 2 (TGG2)	hormone metabolism.auxin.synthesis-degradation
BnaA09g26590D				-1.00776	3.15758	-1.2696	thioglucoside glucohydrolase 1 (TGG1)	hormone metabolism.auxin.synthesis-degradation
BnaC02g07040D	-3.79014			-1.16914	3.26033		nitrilase 2 (NIT2)	hormone metabolism.auxin.synthesis-degradation
BnaC02g40420D				-1.08153	3.48174	-1.1396	thioglucoside glucohydrolase 1 (TGG1)	hormone metabolism.auxin.synthesis-degradation
BnaA03g24520D				-1.10926	2.73002	-1.92784	thioglucoside glucohydrolase 1 (TGG1)	hormone metabolism.auxin.synthesis-degradation
BnaA06g02080D		2.34033	-1.83743				IAA-ALANINE RESISTANT 3 (IAR3)	hormone metabolism.auxin.synthesis-degradation
BnaA09g39200D	-1.58484					-1.44821	brassinosteroid-responsive RING-H2 (BRH1)	hormone metabolism.brassinosteroid.induced-regulated-responsive-activated
BnaA07g39250D		4.71469			5.4021		nine-cis-epoxycarotenoid dioxygenase 9 (NCED9)	hormone metabolism.brassinosteroid.signal transduction.BRI
BnaA07g02490D			2.42015	-1.3211	2.52311		EXORDIUM like 5 (EXL5)	hormone metabolism.brassinosteroid.signal transduction.other
BnaC07g06340D			2.19821	-1.44714			EXORDIUM like 5 (EXL5)	hormone metabolism.brassinosteroid.signal transduction.other
BnaC02g35150D				2.05961		-1.00777	sulphotransferase 12 (SOT12)	hormone metabolism.brassinosteroid.synthesis-degradation.BRs.metabolic regulation
BnaA02g27300D				1.93212	-1.86594		sulphotransferase 12 (SOT12)	hormone metabolism.brassinosteroid.synthesis-degradation.BRs.metabolic regulation
BnaA02g37020D	-2.59753			-1.56504	3.27085		SQP1	hormone metabolism.brassinosteroid.synthesis-degradation.sterols.other
BnaC04g28910D		-3.15396		1.18004	-3.31469		SQP1	hormone metabolism.brassinosteroid.synthesis-degradation.sterols.other
BnaC02g41390D	2.17744		3.61367			1.94064	SQP1	hormone metabolism.brassinosteroid.synthesis-degradation.sterols.other
BnaC05g34010D	-4.00485	-4.59649		-3.36113	-1.47343	-1.40989	methyl esterase 3 (MES3)	hormone metabolism.ethylene.induced-regulated-responsive-activated
BnaA02g22670D	2.75476				5.05745	3.4158	ethylene-responsive nuclear protein -related	hormone metabolism.ethylene.induced-regulated-responsive-activated
BnaA04g00450D	-2.285				2.75824		Adenine nucleotide alpha hydrolases-like superfamily protein	hormone metabolism.ethylene.induced-regulated-responsive-activated
BnaC06g12270D		-2.87483			-2.76726		S-adenosyl-L-methionine-dependent methyltransferases superfamily protein	hormone metabolism.ethylene.induced-regulated-responsive-activated
BnaC04g54950D	-5.34801					-5.76055	Adenine nucleotide alpha hydrolases-like superfamily protein	hormone metabolism.ethylene.induced-regulated-responsive-activated
BnaA05g21100D		-4.72355				-2.43862	methyl esterase 3 (MES3)	hormone metabolism.ethylene.induced-regulated-responsive-activated
BnaA01g28260D	1.65258	2.0853					pyridoxine biosynthesis 1.2 (PDX1.2)	hormone metabolism.ethylene.induced-regulated-responsive-activated
BnaC07g07150D	1.42539		-1.64412				multiprotein bridging factor 1C (MBF1C)	hormone metabolism.ethylene.induced-regulated-responsive-activated
BnaA07g05600D	1.38419		-2.07431				multiprotein bridging factor 1C (MBF1C)	hormone metabolism.ethylene.induced-regulated-responsive-activated
BnaC07g31350D		-2.44727	-1.82598	-2.17621	2.08991	1.36517	ethylene response factor 104 (ERF104)	hormone metabolism.ethylene.signal transduction
BnaA01g34910D	3.06104		-2.83803	-2.08581	3.62226		ethylene responsive element binding factor 6 (ERF6)	hormone metabolism.ethylene.signal transduction
BnaA04g25900D	6.95976	2.73551		-1.97251	5.86556	2.13964	ethylene-responsive element binding factor 13 (ERF13)	hormone metabolism.ethylene.signal transduction
BnaAnng03730D	-1.98976			1.12791	-1.97107		cooperatively regulated by ethylene and jasmonate 1 (CEJ1)	hormone metabolism.ethylene.signal transduction
BnaC01g10080D	3.15386		-2.5004	-3.03828	3.57306		ethylene responsive element binding factor 6 (ERF6)	hormone metabolism.ethylene.signal transduction
BnaC02g48800D	1.55688	-4.10876		-2.32065	2.11903	1.6469	ethylene response factor 104 (ERF104)	hormone metabolism.ethylene.signal transduction
BnaCnng63180D	2.27471			-1.24764	1.60785	1.04672	ERF domain protein 11 (ERF11)	hormone metabolism.ethylene.signal transduction
BnaA07g08440D	1.91222			-1.25968	1.63753		ERF domain protein 11 (ERF11)	hormone metabolism.ethylene.signal transduction
BnaCnng67070D	1.44376			-1.2604		1.0764	ERF domain protein 11 (ERF11)	hormone metabolism.ethylene.signal transduction
BnaC07g45030D	6.95976	4.11424		-4.45331	9.55995	4.42246	redox responsive transcription factor 1 (RRTF1)	hormone metabolism.ethylene.signal transduction
BnaA03g40380D	1.66106	-3.41434	-1.6881	-2.02136	2.31892	1.68197	ethylene response factor 104 (ERF104)	hormone metabolism.ethylene.signal transduction
BnaA10g05780D	2.8163			-1.85823	3.9677	2.12157	Integrase-type DNA-binding superfamily protein	hormone metabolism.ethylene.signal transduction
BnaA08g11220D	6.19478	3.22571		-2.63774	8.59784	4.00941	redox responsive transcription factor 1 (RRTF1)	hormone metabolism.ethylene.signal transduction
BnaA08g18380D	2.342			-1.29138	2.16728	1.27784	ERF domain protein 11 (ERF11)	hormone metabolism.ethylene.signal transduction
BnaC09g27360D	2.10168			-2.09968	3.0198	2.42428	Integrase-type DNA-binding superfamily protein	hormone metabolism.ethylene.signal transduction
BnaC07g31340D	-1.60961				-1.87092		Integrase-type DNA-binding superfamily protein	hormone metabolism.ethylene.signal transduction
BnaC04g49870D	6.0635	2.23974			6.99903	2.54627	ethylene-responsive element binding factor 13 (ERF13)	hormone metabolism.ethylene.signal transduction
BnaC03g17400D		-2.65484			-3.59995		ethylene-responsive element binding factor 15 (ERF15)	hormone metabolism.ethylene.signal transduction
BnaC09g20100D	2.05664		-3.30499		1.94038		ethylene responsive element binding factor 5 (ERF5)	hormone metabolism.ethylene.signal transduction
BnaA09g27300D	2.48388				2.76089		ERF domain protein 11 (ERF11)	hormone metabolism.ethylene.signal transduction
BnaCnng09130D	4.73699	3.18442			4.99833	2.03531	ethylene-responsive element binding factor 13 (ERF13)	hormone metabolism.ethylene.signal transduction
BnaA09g18210D	2.09047		-3.43822		1.97231		ethylene responsive element binding factor 5 (ERF5)	hormone metabolism.ethylene.signal transduction
BnaAnng06940D					3.5559	1.62354	ethylene response factor 104 (ERF104)	hormone metabolism.ethylene.signal transduction
BnaA03g52830D	6.9308	2.1359			8.10992	3.53731	redox responsive transcription factor 1 (RRTF1)	hormone metabolism.ethylene.signal transduction
BnaC03g66140D	6.37849	4.48598			7.36557	4.74129	redox responsive transcription factor 1 (RRTF1)	hormone metabolism.ethylene.signal transduction
BnaA03g40370D	-1.9695				-2.7943		Integrase-type DNA-binding superfamily protein	hormone metabolism.ethylene.signal transduction
BnaA05g04380D	6.70557	3.42518			3.93815		ethylene-responsive element binding factor 13 (ERF13)	hormone metabolism.ethylene.signal transduction
BnaA01g02720D	7.32109	4.49542			8.29934	3.77812	redox responsive transcription factor 1 (RRTF1)	hormone metabolism.ethylene.signal transduction
BnaC07g20090D	2.21905				1.53403		ethylene responsive element binding factor 5 (ERF5)	hormone metabolism.ethylene.signal transduction
BnaCnng48700D		-1.8002			-2.70467	-1.36364	methyl esterase 3 (MES3)	hormone metabolism.ethylene.signal transduction
BnaA08g01300D	2.54789					1.48194	ethylene response factor 8 (ERF8)	hormone metabolism.ethylene.signal transduction
BnaC01g03990D	7.20417	4.62449				3.34274	redox responsive transcription factor 1 (RRTF1)	hormone metabolism.ethylene.signal transduction
BnaA08g18390D	4.08035					4.79019	ERF domain protein 12 (ERF12)	hormone metabolism.ethylene.signal transduction
BnaA02g25110D	1.94118		-2.32528				ethylene responsive element binding factor 2 (ERF2)	hormone metabolism.ethylene.signal transduction
BnaA06g40170D	1.74823		-1.93366				ethylene responsive element binding factor 5 (ERF5)	hormone metabolism.ethylene.signal transduction
BnaAnng21280D	2.7828		-1.71532				ethylene responsive element binding factor 1 (ERF-1)	hormone metabolism.ethylene.signal transduction
BnaCnng60520D	1.46229		-1.77191				ethylene responsive element binding factor 2 (ERF2)	hormone metabolism.ethylene.signal transduction
BnaC04g42060D	-2.42016		-2.4787				ethylene-responsive element binding factor 15 (ERF15)	hormone metabolism.ethylene.signal transduction
BnaA08g08310D	1.99353		-2.0699				ethylene responsive element binding factor 1 (ERF-1)	hormone metabolism.ethylene.signal transduction
BnaC07g20040D	2.64398		-2.00278				ethylene responsive element binding factor 2 (ERF2)	hormone metabolism.ethylene.signal transduction
BnaC05g00530D					-2.24823	-1.51954	1-amino-cyclopropane-1-carboxylate synthase 2 (ACS2)	hormone metabolism.ethylene.synthesis-degradation
BnaA02g09910D	1.39939						2-oxoglutarate (2OG) and Fe(II)-dependent oxygenase superfamily protein	hormone metabolism.ethylene.synthesis-degradation
BnaA03g60430D	-1.17085			-1.09673	-2.71184		ACC oxidase 2 (ACO2)	hormone metabolism.ethylene.synthesis-degradation.1-aminocyclopropane-1-carboxylate oxidase
BnaCnng33000D			2.19227		-1.56933	-1.4021	ACC oxidase 1 (ACO1)	hormone metabolism.ethylene.synthesis-degradation.1-aminocyclopropane-1-carboxylate oxidase
BnaCnng67880D			3.27362		-1.86299	-1.56498	ACC oxidase 1 (ACO1)	hormone metabolism.ethylene.synthesis-degradation.1-aminocyclopropane-1-carboxylate oxidase
BnaC08g36640D			2.73252		-1.33108	-1.27367	ACC oxidase 1 (ACO1)	hormone metabolism.ethylene.synthesis-degradation.1-aminocyclopropane-1-carboxylate oxidase
BnaCnng68360D					-2.51138	-1.00632	ethylene response 2 (ETR2)	hormone metabolism.ethylene.synthesis-degradation.1-aminocyclopropane-1-carboxylate oxidase
BnaC03g28000D	1.6753			-1.24542			1-aminocyclopropane-1-carboxylate synthase 11 (ACS11)	hormone metabolism.ethylene.synthesis-degradation.1-aminocyclopropane-1-carboxylate synthase
BnaC09g24050D	2.05747			-2.27432	3.48528	2.29453	1-aminocyclopropane-1-carboxylic acid (acc) synthase 6 (ACS6)	hormone metabolism.ethylene.synthesis-degradation.1-aminocyclopropane-1-carboxylate synthase
BnaA03g23600D	2.29814			-1.50714			1-aminocyclopropane-1-carboxylate synthase 11 (ACS11)	hormone metabolism.ethylene.synthesis-degradation.1-aminocyclopropane-1-carboxylate synthase
BnaA09g21860D	2.74022	1.99472		-1.61163	3.33953	2.13164	1-aminocyclopropane-1-carboxylic acid (acc) synthase 6 (ACS6)	hormone metabolism.ethylene.synthesis-degradation.1-aminocyclopropane-1-carboxylate synthase
BnaA09g44060D			1.86514		-1.65883		ACC oxidase 1 (ACO1)	hormone metabolism.ethylene.synthesis-degradation.1-aminocyclopropane-1-carboxylate synthase
BnaC04g26580D			-3.78304	1.00612			Mannose-binding lectin superfamily protein	hormone metabolism.jasmonate.induced-regulated-responsive-activated
BnaA03g34190D	-1.7148	-2.36498	-2.05866		1.82853		jacalin-related lectin 31 (JAL31)	hormone metabolism.jasmonate.induced-regulated-responsive-activated
BnaC09g42430D	1.49551	2.45692			1.43334		UDP-glucose 6-dehydrogenase family protein	hormone metabolism.jasmonate.induced-regulated-responsive-activated
BnaA01g28080D						-1.05046	MYROSINASE-BINDING PROTEIN-LIKE PROTEIN-470 (ATMLP-470)	hormone metabolism.jasmonate.induced-regulated-responsive-activated
BnaC07g11830D						-1.52794	MYROSINASE-BINDING PROTEIN-LIKE PROTEIN-470 (ATMLP-470)	hormone metabolism.jasmonate.induced-regulated-responsive-activated
BnaC07g11880D		-1.90467	-3.28154			-1.00024	MYROSINASE-BINDING PROTEIN-LIKE PROTEIN-470 (ATMLP-470)	hormone metabolism.jasmonate.induced-regulated-responsive-activated
BnaC01g35360D		-3.59076					MYROSINASE-BINDING PROTEIN-LIKE PROTEIN-470 (ATMLP-470)	hormone metabolism.jasmonate.induced-regulated-responsive-activated
BnaA06g13250D	3.35476	2.59012		1.71884	1.69676		TIFY10A	hormone metabolism.jasmonate.signal transduction
BnaA05g22360D	1.96099	3.1297		1.15526			jasmonate-zim-domain protein 3 (JAZ3)	hormone metabolism.jasmonate.signal transduction
BnaA01g27170D		2.48962				-1.09771	jasmonate-zim-domain protein 3 (JAZ3)	hormone metabolism.jasmonate.signal transduction
BnaC05g35610D		2.00684				-1.16748	jasmonate-zim-domain protein 3 (JAZ3)	hormone metabolism.jasmonate.signal transduction
BnaC05g14810D	2.60746	2.23564					TIFY10A	hormone metabolism.jasmonate.signal transduction
BnaCnng06840D			2.40106	2.74308			FMN-linked oxidoreductases superfamily protein	hormone metabolism.jasmonate.synthesis-degradation.12-Oxo-PDA-reductase
BnaC05g36780D			-1.80614		1.51771		Mannose-binding lectin superfamily protein	hormone metabolism.jasmonate.synthesis-degradation.12-Oxo-PDA-reductase
BnaC09g41020D		3.00188	-3.37428				12-oxophytodienoate reductase 1 (OPR1)	hormone metabolism.jasmonate.synthesis-degradation.12-Oxo-PDA-reductase
BnaA10g17650D		3.55238	-2.75827				12-oxophytodienoate reductase 1 (OPR1)	hormone metabolism.jasmonate.synthesis-degradation.12-Oxo-PDA-reductase
BnaA03g38210D	2.42127	4.57179			1.63656		oxophytodienoate-reductase 3 (OPR3)	hormone metabolism.jasmonate.synthesis-degradation.allene oxidase cyclase
BnaC09g52550D	2.91877	4.76514	-2.17455				allene oxide cyclase 3 (AOC3)	hormone metabolism.jasmonate.synthesis-degradation.allene oxidase cyclase
BnaC02g29610D	1.56572	4.67812					allene oxide synthase (AOS)	hormone metabolism.jasmonate.synthesis-degradation.allene oxidase synthase
BnaA02g23180D	1.79455	4.72435					allene oxide synthase (AOS)	hormone metabolism.jasmonate.synthesis-degradation.allene oxidase synthase
BnaAnng34320D	-8.21236			-2.00387			lipoxygenase 2 (LOX2)	hormone metabolism.jasmonate.synthesis-degradation.lipoxygenase
BnaA07g38540D	-6.472			-1.74013	4.19565		lipoxygenase 2 (LOX2)	hormone metabolism.jasmonate.synthesis-degradation.lipoxygenase
BnaCnng78230D	-2.30579			-2.21627	5.10254		lipoxygenase 2 (LOX2)	hormone metabolism.jasmonate.synthesis-degradation.lipoxygenase
BnaCnng38640D	-2.57831			-2.30799	5.3281		lipoxygenase 2 (LOX2)	hormone metabolism.jasmonate.synthesis-degradation.lipoxygenase
BnaA08g23120D	4.63783	6.82413			4.03437		lipoxygenase 3 (LOX3)	hormone metabolism.jasmonate.synthesis-degradation.lipoxygenase
BnaC08g37760D	5.18532	7.56896			3.85276		lipoxygenase 3 (LOX3)	hormone metabolism.jasmonate.synthesis-degradation.lipoxygenase
BnaC02g21440D	5.37541				2.62657		PLAT/LH2 domain-containing lipoxygenase family protein	hormone metabolism.jasmonate.synthesis-degradation.lipoxygenase
BnaA09g19570D	3.28579	4.71889	-1.7378		1.51313		allene oxide cyclase 3 (AOC3)	hormone metabolism.jasmonate.synthesis-degradation.lipoxygenase
BnaC08g48320D	5.95605	6.87412					lipoxygenase 3 (LOX3)	hormone metabolism.jasmonate.synthesis-degradation.lipoxygenase
BnaA02g12530D	1.80235	3.68248	-2.73304	2.47112			PXMT1	hormone metabolism.salicylic acid.synthesis-degradation
BnaA08g28350D				2.49872		-2.81158	Uridine diphosphate glycosyltransferase 74E2 (UGT74E2)	hormone metabolism.salicylic acid.synthesis-degradation
BnaC08g46320D			-1.95463	2.59108		-2.19613	Uridine diphosphate glycosyltransferase 74E2 (UGT74E2)	hormone metabolism.salicylic acid.synthesis-degradation
BnaC08g01410D				2.35661		-2.45909	Uridine diphosphate glycosyltransferase 74E2 (UGT74E2)	hormone metabolism.salicylic acid.synthesis-degradation
BnaA07g37560D		-2.9224			-2.73541		S-adenosyl-L-methionine-dependent methyltransferases superfamily protein	hormone metabolism.salicylic acid.synthesis-degradation
BnaC02g45360D	2.16554	4.04331	-5.39778		1.77139		PXMT1	hormone metabolism.salicylic acid.synthesis-degradation
BnaA10g25790D	-1.63847				2.29559		S-adenosyl-L-methionine-dependent methyltransferases superfamily protein	hormone metabolism.salicylic acid.synthesis-degradation
BnaA10g25810D		4.47408	-2.18221		3.37879		S-adenosyl-L-methionine-dependent methyltransferases superfamily protein	hormone metabolism.salicylic acid.synthesis-degradation
BnaC04g03110D					-2.25398		UDP-glucosyltransferase 74F2 (UGT74F2)	hormone metabolism.salicylic acid.synthesis-degradation
BnaA05g27580D	1.75825						BSMT1	hormone metabolism.salicylic acid.synthesis-degradation
BnaA02g12540D	1.80051	2.56816	-1.55604				S-adenosyl-L-methionine-dependent methyltransferases superfamily protein	hormone metabolism.salicylic acid.synthesis-degradation
BnaA05g03580D					-1.81768		UDP-glucosyltransferase 74F2 (UGT74F2)	hormone metabolism.salicylic acid.synthesis-degradation.synthesis.SA glucosyltransferase ether bond making SAG
BnaA02g16020D	6.0275				3.11054		PLAT/LH2 domain-containing lipoxygenase family protein	hormone metabolism.salicylic acid.synthesis-degradation.synthesis.SA glucosyltransferase ether bond making SAG
BnaC03g72710D		5.36568	2.76733				UDP-glucosyltransferase 74F2 (UGT74F2)	hormone metabolism.salicylic acid.synthesis-degradation.synthesis.SA glucosyltransferase ether bond making SAG
BnaC03g24530D		3.45562					UDP-glucosyltransferase 74F2 (UGT74F2)	hormone metabolism.salicylic acid.synthesis-degradation.synthesis.SA glucosyltransferase ether bond making SAG
BnaC03g14350D	1.43899	1.81893					O-Glycosyl hydrolases family 17 protein	misc.beta 1,3 glucan hydrolases
BnaC04g24330D				2.21657	-2.20934		beta-1,3-glucanase 2 (BGL2)	misc.beta 1,3 glucan hydrolases.glucan endo-1,3-beta-glucosidase
BnaC03g47100D	3.03487	3.69089		1.519			Glycosyl hydrolase superfamily protein	misc.beta 1,3 glucan hydrolases.glucan endo-1,3-beta-glucosidase
BnaA09g35000D				-1.57885	2.05941		O-Glycosyl hydrolases family 17 protein	misc.beta 1,3 glucan hydrolases.glucan endo-1,3-beta-glucosidase
BnaA04g02500D				2.59108		-2.87158	beta-1,3-glucanase 2 (BGL2)	misc.beta 1,3 glucan hydrolases.glucan endo-1,3-beta-glucosidase
BnaC01g21880D		-1.78901			-3.11059		Glycosyl hydrolase superfamily protein	misc.beta 1,3 glucan hydrolases.glucan endo-1,3-beta-glucosidase
BnaA09g35010D		4.06331			3.78061		O-Glycosyl hydrolases family 17 protein	misc.beta 1,3 glucan hydrolases.glucan endo-1,3-beta-glucosidase
BnaC08g26260D	1.74474	3.88014			1.71941		O-Glycosyl hydrolases family 17 protein	misc.beta 1,3 glucan hydrolases.glucan endo-1,3-beta-glucosidase
BnaC06g19910D	3.72958				1.86995		metacaspase 7 (MC7)	misc.beta 1,3 glucan hydrolases.glucan endo-1,3-beta-glucosidase
BnaC04g25500D	1.45726	1.84948					O-Glycosyl hydrolases family 17 protein	misc.beta 1,3 glucan hydrolases.glucan endo-1,3-beta-glucosidase
BnaA04g03610D	3.18056	2.92648					O-Glycosyl hydrolases family 17 protein	misc.beta 1,3 glucan hydrolases.glucan endo-1,3-beta-glucosidase
BnaA03g22360D	2.36011	3.14784					Glycosyl hydrolase superfamily protein	misc.beta 1,3 glucan hydrolases.glucan endo-1,3-beta-glucosidase
BnaC03g30870D				1.34637	-1.34461		glutathione S-transferase F3 (GSTF3)	misc.glutathione S transferases
BnaC03g30880D				2.73918	-1.97872	1.40635	glutathione S-transferase PHI 2 (GSTF2)	misc.glutathione S transferases
BnaA04g28600D				1.26915	-2.05228		glutathione S-transferase tau 4 (GSTU4)	misc.glutathione S transferases
BnaAnng33930D				2.50362		-1.65949	Peroxidase superfamily protein	misc.glutathione S transferases
BnaA09g00870D				1.95398	-2.40502		glutathione S-transferase F3 (GSTF3)	misc.glutathione S transferases
BnaC01g39170D				1.74448	-2.83265		glutathione S-transferase TAU 8 (GSTU8)	misc.glutathione S transferases
BnaCnng35440D	2.29607			2.66062	-3.69827	-1.12616	glutathione S-transferase TAU 10 (GSTU10)	misc.glutathione S transferases
BnaAnng22270D		-2.05601	-2.28459	1.293	-2.24176		Peroxidase superfamily protein	misc.glutathione S transferases
BnaA09g08250D			-2.00423	-1.31353	-2.67106		glutathione S-transferase (class phi) 14 (GSTF14)	misc.glutathione S transferases
BnaA07g24020D			2.46616	2.40963	-3.11623		glutathione S-transferase TAU 11 (GSTU11)	misc.glutathione S transferases
BnaC05g13350D				2.38342	-1.59049		glutathione S-transferase TAU 24 (GSTU24)	misc.glutathione S transferases
BnaC09g20710D				2.5345	-2.56672		glutathione S-transferase zeta 1 (GSTZ1)	misc.glutathione S transferases
BnaCnng19060D				2.15783	-2.6872		glutathione S-transferase F3 (GSTF3)	misc.glutathione S transferases
BnaA09g19060D			1.86369	1.7755			glutathione S-transferase zeta 1 (GSTZ1)	misc.glutathione S transferases
BnaA10g17440D	-5.15008			-2.57884			glutathione S-transferase phi 12 (GSTF12)	misc.glutathione S transferases
BnaC08g37930D	2.50373	3.34858		3.1295	-2.83237	1.17019	glutathione S-transferase TAU 25 (GSTU25)	misc.glutathione S transferases
BnaA02g03440D	-3.31054			-2.40417	3.1308		glutathione S-transferase phi 12 (GSTF12)	misc.glutathione S transferases
BnaA04g00390D	1.57052			1.93604			ATGSTF13	misc.glutathione S transferases
BnaA03g26130D				1.22552	-1.73681		glutathione S-transferase F3 (GSTF3)	misc.glutathione S transferases
BnaA03g26140D	2.50373			3.20033	-2.84875	1.35103	glutathione S-transferase PHI 2 (GSTF2)	misc.glutathione S transferases
BnaA08g27280D					-1.56138	-1.48436	glutathione S-transferase 6 (GSTF6)	misc.glutathione S transferases
BnaA06g21920D					-2.38696	-1.29034	glutathione S-transferase tau 9 (GSTU9)	misc.glutathione S transferases
BnaA01g17540D	-1.85959	-2.70128			-5.77014		Glycosyl hydrolase superfamily protein	misc.glutathione S transferases
BnaC04g00150D			5.81362			1.11279	glutathione S-transferase phi 8 (GSTF8)	misc.glutathione S transferases
BnaC05g49640D			-3.35948			-1.09324	Peroxidase superfamily protein	misc.glutathione S transferases
BnaC06g25020D	2.51007	1.83713	-1.90017				glutathione S-transferase TAU 11 (GSTU11)	misc.glutathione S transferases
BnaA07g28470D	2.34111		-1.61465				glutathione S-transferase TAU 11 (GSTU11)	misc.glutathione S transferases
BnaA07g09120D	1.60233	3.6066	-2.14334				glutathione S-transferase tau 13 (GSTU13)	misc.glutathione S transferases
BnaA03g21970D	1.71138	2.22612					glutathione S-transferase tau 5 (GSTU5)	misc.glutathione S transferases
BnaC07g12800D		2.94615	-2.17426				glutathione S-transferase tau 13 (GSTU13)	misc.glutathione S transferases
BnaA04g22000D				1.33373	-3.99891		Peroxidase superfamily protein	misc.peroxidases
BnaC01g31810D				-1.2089	1.4958		Peroxidase superfamily protein	misc.peroxidases
BnaA09g05060D	1.82418			1.1153			Peroxidase superfamily protein	misc.peroxidases
BnaC04g56610D			2.30088	1.34325	-3.93775		Peroxidase superfamily protein	misc.peroxidases
BnaC06g12560D		2.31501		1.42115		-1.58485	Peroxidase superfamily protein	misc.peroxidases
BnaA06g23270D				1.06894	-1.70631	-1.50687	Peroxidase superfamily protein	misc.peroxidases
BnaC02g10690D		-4.86714		-3.50484			Peroxidase superfamily protein	misc.peroxidases
BnaAnng01300D			3.72444	-1.13396	-1.72105	-1.15991	Peroxidase superfamily protein	misc.peroxidases
BnaC07g30370D	2.07711			1.32805			Peroxidase superfamily protein	misc.peroxidases
BnaC09g04610D	2.97023			1.55044			Peroxidase superfamily protein	misc.peroxidases
BnaA06g26600D	3.35589			1.6865			Peroxidase superfamily protein	misc.peroxidases
BnaC03g33490D	-2.43992	-5.37867	-3.53315	-4.94808	-3.24678	-2.08958	Peroxidase superfamily protein	misc.peroxidases
BnaC07g40010D		-2.34763	-2.89448	-1.03191	-1.58062	-1.86826	Peroxidase superfamily protein	misc.peroxidases
BnaAnng21310D		-5.6896	-6.31573		-1.99095	-1.10526	Peroxidase superfamily protein	misc.peroxidases
BnaC09g37770D		-2.36708	-2.99946		-3.7849		Peroxidase superfamily protein	misc.peroxidases
BnaA10g29690D		-2.02812	-2.16091		-1.77935		Peroxidase superfamily protein	misc.peroxidases
BnaA03g47730D			-4.16		-1.88812	-1.83403	Peroxidase superfamily protein	misc.peroxidases
BnaA06g23250D			-2.04299		-1.44015	-1.55611	Peroxidase superfamily protein	misc.peroxidases
BnaC02g02350D		-4.99495			-2.47509	-1.47073	Peroxidase superfamily protein	misc.peroxidases
BnaA03g52510D			1.66188		-1.8081		Peroxidase superfamily protein	misc.peroxidases
BnaC04g47720D	2.609	4.03344			2.54966	1.22522	Peroxidase superfamily protein	misc.peroxidases
BnaA10g03270D	-1.47765	-5.3741	-7.92616		-2.20523	-1.82599	Peroxidase superfamily protein	misc.peroxidases
BnaC05g03280D	-1.38165				-2.48391	-2.15757	Peroxidase superfamily protein	misc.peroxidases
BnaC09g25420D			2.39391		-3.31281		Peroxidase superfamily protein	misc.peroxidases
BnaA01g03520D					-2.41544	-1.37438	Peroxidase superfamily protein	misc.peroxidases
BnaA01g01280D		1.84154	2.08846		-2.53159		Peroxidase superfamily protein	misc.peroxidases
BnaA04g23960D	1.54347	3.85456			1.76335		Peroxidase superfamily protein	misc.peroxidases
BnaC01g02300D		2.08899			-2.09348		Peroxidase superfamily protein	misc.peroxidases
BnaC01g17990D					-2.6613	-1.62259	Peroxidase superfamily protein	misc.peroxidases
BnaC09g47560D	1.60808				1.89416		TCP family transcription factor	misc.peroxidases
BnaC08g46330D	-1.28275	-6.16765	-6.76695			-1.97153	Peroxidase superfamily protein	misc.peroxidases
BnaC08g46340D	-1.90636	-5.88225				-1.96636	Peroxidase superfamily protein	misc.peroxidases
BnaC08g44120D	-1.35188		-7.43501			-1.46134	Peroxidase superfamily protein	misc.peroxidases
BnaC02g42920D			-1.91539			-1.15814	Peroxidase superfamily protein	misc.peroxidases
BnaA03g47720D		-4.31521	-6.44218			-1.49521	Peroxidase superfamily protein	misc.peroxidases
BnaA09g25570D			-6.99196			-1.30161	Peroxidase superfamily protein	misc.peroxidases
BnaC09g07300D	-1.14685		-3.47943			-1.55208	root hair specific 19 (RHS19)	misc.peroxidases
BnaC03g50060D			-2.42526			-1.51193	Peroxidase superfamily protein	misc.peroxidases
BnaA02g03720D			-2.6687			-1.07501	Peroxidase superfamily protein	misc.peroxidases
BnaC07g40000D		-5.28597	-6.5129			-1.34976	Peroxidase superfamily protein	misc.peroxidases
BnaAnng21290D	-2.01014		-9.13821				Peroxidase superfamily protein	misc.peroxidases
BnaC07g08680D	-1.50841		-7.12779				Peroxidase superfamily protein	misc.peroxidases
BnaC09g48860D	1.90743	3.56177					peroxidase 2 (PA2)	misc.peroxidases
BnaC09g48850D	1.69237	2.98086	1.49677				Peroxidase superfamily protein	misc.peroxidases
BnaCnng29190D		-2.83442	-4.06556				Peroxidase superfamily protein	misc.peroxidases
BnaA05g34020D		-3.79406	-4.41159				Peroxidase superfamily protein	misc.peroxidases
BnaCnng11080D		-4.80508	-6.36445				Peroxidase superfamily protein	misc.peroxidases
BnaA07g03710D		-2.6896	-2.22363				Peroxidase superfamily protein	misc.peroxidases
BnaC09g50000D		1.8437	2.4243				Peroxidase superfamily protein	misc.peroxidases
BnaA10g18930D		-3.04179	-3.18546				Peroxidase superfamily protein	misc.peroxidases
BnaA10g24230D		2.19788	1.95136				Peroxidase superfamily protein	misc.peroxidases
BnaC05g19990D		-3.34466	-4.35657				Peroxidase superfamily protein	misc.peroxidases
BnaC07g05770D		-1.99253	-3.18172				Peroxidase superfamily protein	misc.peroxidases
BnaC06g39720D	-4.20138			-1.82677			metacaspase 6 (MC6)	protein.degradation
BnaC06g39700D	1.53461				1.48964		metacaspase 6 (MC6)	protein.degradation
BnaA09g24110D			-2.05583		-1.83876	-1.37068	SBT3.5	protein.degradation
BnaC09g12360D	-2.70647			1.39372			P-loop containing nucleoside triphosphate hydrolases superfamily protein	protein.degradation.AAA type
BnaA09g01830D	2.79834				1.92344		membrane-anchored ubiquitin-fold protein 4 precursor (MUB4)	protein.degradation.AAA type
BnaAnng18700D			2.19574			-1.1802	P-loop containing nucleoside triphosphate hydrolases superfamily protein	protein.degradation.AAA type
BnaA09g11970D	-1.93708					-2.2687	P-loop containing nucleoside triphosphate hydrolases superfamily protein	protein.degradation.AAA type
BnaA09g31610D	3.47923		-1.53274				cytochrome BC1 synthesis (BCS1)	protein.degradation.AAA type
BnaC07g32190D			-1.75233	-1.08817		-1.50136	Eukaryotic aspartyl protease family protein	protein.degradation.aspartate protease
BnaA08g27390D	1.81933			1.71789			Eukaryotic aspartyl protease family protein	protein.degradation.aspartate protease
BnaC08g48750D					-3.24176	-1.57613	Serine protease inhibitor (SERPIN) family protein	protein.degradation.aspartate protease
BnaC08g22760D			-3.04033			-1.62027	Eukaryotic aspartyl protease family protein	protein.degradation.aspartate protease
BnaA09g31950D			-2.52177			-1.5161	Eukaryotic aspartyl protease family protein	protein.degradation.aspartate protease
BnaC08g45740D	1.71514		-1.86373				Eukaryotic aspartyl protease family protein	protein.degradation.aspartate protease
BnaC08g45750D	1.56108		-1.92157				Eukaryotic aspartyl protease family protein	protein.degradation.aspartate protease
BnaA03g32410D	-1.37354		2.85109				Eukaryotic aspartyl protease family protein	protein.degradation.aspartate protease
BnaA10g13210D	-1.38277			-1.04145	1.59329		aleurain-like protease (ALP)	protein.degradation.cysteine protease
BnaCnng08320D	-1.64757		-3.01927	-1.44089			Papain family cysteine protease	protein.degradation.cysteine protease
BnaA08g15590D	2.10731			1.73343			cysteine proteinase1 (CP1)	protein.degradation.cysteine protease
BnaC09g35690D	-1.77332			-1.04761	1.6449		aleurain-like protease (ALP)	protein.degradation.cysteine protease
BnaC03g11290D	-1.9557		-2.93681	3.11045		-3.23217	aleurain-like protease (ALP)	protein.degradation.cysteine protease
BnaAnng20740D	1.67372				1.43668		Cystatin/monellin superfamily protein	protein.degradation.cysteine protease
BnaC05g33410D	1.89432				1.80079		Cysteine proteinases superfamily protein	protein.degradation.cysteine protease
BnaA09g50960D					-1.53836	-1.29175	Eukaryotic aspartyl protease family protein	protein.degradation.cysteine protease
BnaC03g24720D				1.9255	-2.08975		methionine aminopeptidase 2A (MAP2A)	protein.degradation.metalloprotease
BnaA03g20690D				2.35661	-1.71383		methionine aminopeptidase 2A (MAP2A)	protein.degradation.metalloprotease
BnaC03g27250D	-6.17114			-2.10578	3.28962		serine carboxypeptidase-like 10 (scpl10)	protein.degradation.serine protease
BnaA03g23070D	-3.86997			-1.85823	4.03437		serine carboxypeptidase-like 9 (SCPL9)	protein.degradation.serine protease
BnaC03g15360D					-1.67516	-1.1378	P-loop containing nucleoside triphosphate hydrolases superfamily protein	protein.degradation.serine protease
BnaC09g18640D				-1.02252	2.46958		subtilase family protein	protein.degradation.subtilases
BnaA03g57660D			-3.39881	1.29152			AUXIN-INDUCED IN ROOT CULTURES 3 (AIR3)	protein.degradation.subtilases
BnaC09g24660D	-2.58617		-3.9889	-3.33373		-2.56736	Subtilase family protein	protein.degradation.subtilases
BnaA09g22640D				-2.7832	-5.00729		Subtilase family protein	protein.degradation.subtilases
BnaA02g21750D			-2.24978		1.60382		Papain family cysteine protease	protein.degradation.subtilases
BnaC03g44450D			-3.44777			1.40985	AUXIN-INDUCED IN ROOT CULTURES 3 (AIR3)	protein.degradation.subtilases
BnaA09g24100D			-2.81701			-1.49015	Subtilase family protein	protein.degradation.subtilases
BnaC07g46630D	2.56269				1.48851		BTB and TAZ domain protein 5 (BT5)	protein.degradation.ubiquitin.E3.BTB/POZ Cullin3.BTB/POZ
BnaA09g11070D	3.77028				2.36272		Toll-Interleukin-Resistance (TIR) domain family protein	protein.degradation.ubiquitin.E3.BTB/POZ Cullin3.BTB/POZ
BnaC09g12690D	2.33366			-1.4448	2.37158	1.16503	RING/U-box superfamily protein	protein.degradation.ubiquitin.E3.RING
BnaA02g07020D	2.26912			-1.22418	2.5758		zinc finger (C3HC4-type RING finger) family protein	protein.degradation.ubiquitin.E3.RING
BnaCnng28090D	1.86474			-1.25871	1.4801		plant U-box 18 (PUB18)	protein.degradation.ubiquitin.E3.RING
BnaC09g00760D				1.22733	-1.89538		RING membrane-anchor 1 (RMA1)	protein.degradation.ubiquitin.E3.RING
BnaA01g22240D	2.38407			-1.40482	1.93616	1.97503	ARM repeat superfamily protein	protein.degradation.ubiquitin.E3.RING
BnaC09g11580D	1.95531			-1.28032	2.84394	1.56657	RING/U-box superfamily protein	protein.degradation.ubiquitin.E3.RING
BnaCnng37520D	2.04435			-2.15219	3.51577	2.11268	zinc finger (C3HC4-type RING finger) family protein	protein.degradation.ubiquitin.E3.RING
BnaA01g06410D	4.58124			2.89364			RING/U-box superfamily protein	protein.degradation.ubiquitin.E3.RING
BnaA01g34500D	3.84199			-2.27072	3.02684		ARM repeat superfamily protein	protein.degradation.ubiquitin.E3.RING
BnaA10g12520D	1.78906			-1.37335	1.62774		zinc finger (C3HC4-type RING finger) family protein	protein.degradation.ubiquitin.E3.RING
BnaC08g45940D			1.73588	1.48872	-2.99665	-1.07695	nitrogen limitation adaptation (NLA)	protein.degradation.ubiquitin.E3.RING
BnaA09g11710D	2.01356			-1.12079	2.31634	1.40861	RING/U-box superfamily protein	protein.degradation.ubiquitin.E3.RING
BnaA02g23440D				-2.72323	-3.40291	-1.32044	RING/U-box superfamily protein	protein.degradation.ubiquitin.E3.RING
BnaAnng27640D	-1.78993			1.06971	-3.64918	-1.51707	RING-H2 finger A2A (RHA2A)	protein.degradation.ubiquitin.E3.RING
BnaAnng08260D			2.20312	1.577	-2.54262		RING/U-box superfamily protein	protein.degradation.ubiquitin.E3.RING
BnaA09g39140D			2.32583	2.31236			RING/U-box superfamily protein	protein.degradation.ubiquitin.E3.RING
BnaC07g45800D			2.33325	1.8197			RING/U-box superfamily protein	protein.degradation.ubiquitin.E3.RING
BnaA06g17960D	2.29674			-1.892	3.16026	2.41078	zinc finger (C3HC4-type RING finger) family protein	protein.degradation.ubiquitin.E3.RING
BnaC03g29360D				1.39201	-2.53807		RING-H2 finger A1B (RHA1B)	protein.degradation.ubiquitin.E3.RING
BnaC03g39740D	2.25932			-2.63774	1.97468		TOXICOS EN LEVADURA 2 (ATL2)	protein.degradation.ubiquitin.E3.RING
BnaC01g02210D	3.57401			-2.09342	2.92919		ARM repeat superfamily protein	protein.degradation.ubiquitin.E3.RING
BnaC09g34840D	1.92958			-1.22355	2.27398	1.22865	zinc finger (C3HC4-type RING finger) family protein	protein.degradation.ubiquitin.E3.RING
BnaA03g09400D	2.75236			-1.1985	2.6978	1.65891	zinc finger (C3HC4-type RING finger) family protein	protein.degradation.ubiquitin.E3.RING
BnaC03g32370D			1.51108	1.09265			RING domain ligase1 (RGLG1)	protein.degradation.ubiquitin.E3.RING
BnaC08g31330D			2.90931	2.48724	-2.15687		RING/U-box superfamily protein	protein.degradation.ubiquitin.E3.RING
BnaA04g27080D					-2.82672	-1.58166	AtL5 (ATL5)	protein.degradation.ubiquitin.E3.RING
BnaC01g43110D	1.44231				2.1966	1.51335	ARM repeat superfamily protein	protein.degradation.ubiquitin.E3.RING
BnaC06g11000D	1.54744				1.45821		RING/U-box superfamily protein	protein.degradation.ubiquitin.E3.RING
BnaC09g36140D			3.02441		-2.54916	-1.36462	CHY-type/CTCHY-type/RING-type Zinc finger protein	protein.degradation.ubiquitin.E3.RING
BnaC08g02590D					2.90217	1.5678	RING/U-box superfamily protein	protein.degradation.ubiquitin.E3.RING
BnaC03g60870D			-2.46725		-2.32056	-1.45515	RING/U-box superfamily protein	protein.degradation.ubiquitin.E3.RING
BnaA09g26890D	3.02437				2.3202		plant U-box 17 (PUB17)	protein.degradation.ubiquitin.E3.RING
BnaC02g09910D	1.4504				1.51244		zinc finger (C3HC4-type RING finger) family protein	protein.degradation.ubiquitin.E3.RING
BnaA06g09010D	2.98938				1.52871		RING/U-box superfamily protein	protein.degradation.ubiquitin.E3.RING
BnaA10g13660D					-3.62839	-1.66592	CHY-type/CTCHY-type/RING-type Zinc finger protein	protein.degradation.ubiquitin.E3.RING
BnaC03g25600D			2.94705		-3.82672		plant U-box 54 (PUB54)	protein.degradation.ubiquitin.E3.RING
BnaC05g22380D	2.82685				2.05272		plant U-box 17 (PUB17)	protein.degradation.ubiquitin.E3.RING
BnaC06g28950D					-1.51707	-1.02189	Copine (Calcium-dependent phospholipid-binding protein) family	protein.degradation.ubiquitin.E3.RING
BnaC03g67950D	-1.50224				-4.54786	-2.00799	RING/U-box superfamily protein	protein.degradation.ubiquitin.E3.RING
BnaC08g39050D	-1.83934				-3.74604	-1.43241		protein.degradation.ubiquitin.E3.RING
BnaC06g23100D	3.34338				2.06675		RING/U-box superfamily protein	protein.degradation.ubiquitin.E3.RING
BnaA06g30060D	2.48202				1.8523		RING/U-box superfamily protein	protein.degradation.ubiquitin.E3.RING
BnaA07g32700D	3.6548				2.37785		ATL8	protein.degradation.ubiquitin.E3.RING
BnaC06g37160D	2.60035				2.30454	1.3249	ATL8	protein.degradation.ubiquitin.E3.RING
BnaA03g24750D	-1.9738		-1.90104		-1.45345		RING-H2 finger A1B (RHA1B)	protein.degradation.ubiquitin.E3.RING
BnaA09g04600D					-2.16607	-1.36223	EIN3-binding F box protein 2 (EBF2)	protein.degradation.ubiquitin.E3.RING
BnaA08g02360D	2.64434					2.40268	RING/U-box superfamily protein	protein.degradation.ubiquitin.E3.RING
BnaC01g03440D	1.68968					-1.15442	SBP (S-ribonuclease binding protein) family protein	protein.degradation.ubiquitin.E3.RING
BnaA08g16070D			-3.35912			-1.64643	RING/U-box superfamily protein	protein.degradation.ubiquitin.E3.RING
BnaC08g31650D	-2.14507		-3.66313			-1.69413	RING/U-box superfamily protein	protein.degradation.ubiquitin.E3.RING
BnaCnng24950D	1.59892			1.40803			F-box family protein	protein.degradation.ubiquitin.E3.SCF.FBOX
BnaA03g00180D			2.04174	1.05571			RNI-like superfamily protein	protein.degradation.ubiquitin.E3.SCF.FBOX
BnaC06g40570D				1.57648	-1.49615		Galactose oxidase/kelch repeat superfamily protein	protein.degradation.ubiquitin.E3.SCF.FBOX
BnaC05g35820D	2.7277		1.5644	2.2379	1.78753	1.06174	F-box and associated interaction domains-containing protein	protein.degradation.ubiquitin.E3.SCF.FBOX
BnaA01g11350D			1.76711	2.2729			F-box family protein	protein.degradation.ubiquitin.E3.SCF.FBOX
BnaC03g00070D			1.94363	1.32373			RNI-like superfamily protein	protein.degradation.ubiquitin.E3.SCF.FBOX
BnaC01g12810D			2.16836	2.42116			F-box family protein	protein.degradation.ubiquitin.E3.SCF.FBOX
BnaA06g28440D	2.1512		1.46865	2.7443			F-box family protein	protein.degradation.ubiquitin.E3.SCF.FBOX
BnaA03g25630D	2.48267			-1.21627	1.64855		F-box family protein	protein.degradation.ubiquitin.E3.SCF.FBOX
BnaA09g44300D	3.23295	3.32518			2.24651		alpha/beta-Hydrolases superfamily protein	protein.degradation.ubiquitin.E3.SCF.FBOX
BnaCnng35280D					-2.30316	-1.36946	KAR-UP F-box 1 (KUF1)	protein.degradation.ubiquitin.E3.SCF.FBOX
BnaA02g26300D	2.1524				1.69113		phloem protein 2-B2 (PP2-B2)	protein.degradation.ubiquitin.E3.SCF.FBOX
BnaC09g17380D	3.08389				2.85024		Galactose oxidase/kelch repeat superfamily protein	protein.degradation.ubiquitin.E3.SCF.FBOX
BnaC09g04050D	-2.37849				-2.49167	-1.17257	EIN3-binding F box protein 2 (EBF2)	protein.degradation.ubiquitin.E3.SCF.FBOX
BnaA07g33970D	-2.16259				-1.83211	-1.23115	F-box family protein	protein.degradation.ubiquitin.E3.SCF.FBOX
BnaC06g38620D	-1.5785				-1.59642	-1.46981	F-box family protein	protein.degradation.ubiquitin.E3.SCF.FBOX
BnaA03g54130D	2.79973				1.80506		BTB and TAZ domain protein 5 (BT5)	protein.degradation.ubiquitin.E3.SCF.FBOX
BnaA03g50450D			-3.57181			-1.30256	RNI-like superfamily protein	protein.degradation.ubiquitin.E3.SCF.FBOX
BnaC07g42800D			-3.52706			-1.33429	RNI-like superfamily protein	protein.degradation.ubiquitin.E3.SCF.FBOX
BnaC09g01270D	2.20845				1.85171		membrane-anchored ubiquitin-fold protein 4 precursor (MUB4)	protein.degradation.ubiquitin.ubiquitin
BnaA06g35120D	3.74474				1.80828		RING-H2 finger protein 2B (RHA2B)	protein.degradation.ubiquitin.ubiquitin
BnaA08g14270D	-3.4534			-1.37609			vitamin c defective 2 (VTC2)	redox.ascorbate and glutathione.ascorbate.GDP-L-galactose-hexose-1-phosphate guanyltransferase
BnaC07g43540D	1.57417	2.67029					glutathione peroxidase 7 (GPX7)	redox.ascorbate and glutathione.glutathione
BnaC05g15970D				-1.59292	4.28962	-3.81714	catalase 3 (CAT3)	redox.dismutases and catalases
BnaC07g15270D			2.28363	1.39302	-1.46994		catalase 1 (CAT1)	redox.dismutases and catalases
BnaA08g21730D	-2.91179			-1.2531	1.35561		catalase 3 (CAT3)	redox.dismutases and catalases
BnaA01g14450D	2.28278	-4.19157	2.96983			2.25111	Fe superoxide dismutase 1 (FSD1)	redox.dismutases and catalases
BnaA09g10710D	2.66531	-5.84803	3.07876			2.83593	copper chaperone for SOD1 (CCS)	redox.dismutases and catalases
BnaC09g10980D	3.69228		3.00734			2.75777	copper chaperone for SOD1 (CCS)	redox.dismutases and catalases
BnaC01g17020D	1.63073	-4.55844	3.24725			2.26679	Fe superoxide dismutase 1 (FSD1)	redox.dismutases and catalases
BnaC07g39340D	2.29996	-5.97817	3.43839			3.07121	Fe superoxide dismutase 1 (FSD1)	redox.dismutases and catalases
BnaC08g43550D		-2.40492		2.07289			Glutaredoxin family protein	redox.glutaredoxins
BnaA09g50800D		-3.87795		1.46822	-2.19546		Glutaredoxin family protein	redox.glutaredoxins
BnaA10g02210D				1.44133	-2.24626		Glutaredoxin family protein	redox.glutaredoxins
BnaA07g08330D	3.52475	2.86405			2.24206		GRX480	redox.glutaredoxins
BnaC07g10320D	3.8184	2.21553			1.81986		GRX480	redox.glutaredoxins
BnaA02g34060D					-2.46521	-1.3511	Peroxidase superfamily protein	redox.glutaredoxins
BnaA09g27230D	3.93237	2.7817					GRX480	redox.glutaredoxins
BnaC05g21910D	3.93006	3.89034			2.54761		GRX480	redox.heme
BnaA06g19490D	-1.70077			-1.33751			ATPRX Q	redox.peroxiredoxin
BnaC06g38200D					-1.51221	-1.08168	PDI-like 1-2 (PDIL1-2)	redox.thioredoxin
BnaC06g36750D		-1.97834	-1.84986				chloroplastic drought-induced stress protein of 32 kD (CDSP32)	redox.thioredoxin
BnaA05g23580D	-1.85779			2.22851	-2.30353	-2.59553	PDI-like 1-6 (PDIL1-6)	redox.thioredoxin.PDIL
BnaA07g03790D			2.36659		-4.32522	-2.17599	hemoglobin 1 (HB1)	redox.thioredoxin.PDIL
BnaA04g27050D				1.30541	-3.31786	-1.61806	HYPOXIA RESPONSIVE ERF (ETHYLENE RESPONSE FACTOR) 2 (HRE2)	RNA.regulation of transcription.AP2/EREBP, APETALA2/Ethylene-responsive element binding protein family
BnaAnng13220D		2.57719	1.83203	3.51708			Integrase-type DNA-binding superfamily protein	RNA.regulation of transcription.AP2/EREBP, APETALA2/Ethylene-responsive element binding protein family
BnaCnng75020D			2.6476	3.35661			Integrase-type DNA-binding superfamily protein	RNA.regulation of transcription.AP2/EREBP, APETALA2/Ethylene-responsive element binding protein family
BnaC03g69420D	2.48618			-1.54714	2.74408	1.68366	ethylene responsive element binding factor 4 (ERF4)	RNA.regulation of transcription.AP2/EREBP, APETALA2/Ethylene-responsive element binding protein family
BnaA02g34370D		4.21852		3.81347		-3.28662	ABA REPRESSOR1 (ABR1)	RNA.regulation of transcription.AP2/EREBP, APETALA2/Ethylene-responsive element binding protein family
BnaC07g13470D		3.46943	-7.12779	-2.03828		-1.59909	Integrase-type DNA-binding superfamily protein	RNA.regulation of transcription.AP2/EREBP, APETALA2/Ethylene-responsive element binding protein family
BnaC06g00880D	1.74374			-2.11617	1.72204	1.81619	Integrase-type DNA-binding superfamily protein	RNA.regulation of transcription.AP2/EREBP, APETALA2/Ethylene-responsive element binding protein family
BnaC08g20020D				-1.33784	1.93562		Integrase-type DNA-binding superfamily protein	RNA.regulation of transcription.AP2/EREBP, APETALA2/Ethylene-responsive element binding protein family
BnaAnng28960D				-1.19411		1.48738	Integrase-type DNA-binding superfamily protein	RNA.regulation of transcription.AP2/EREBP, APETALA2/Ethylene-responsive element binding protein family
BnaAnng29870D				-1.34752	1.84571	1.86754	Integrase-type DNA-binding superfamily protein	RNA.regulation of transcription.AP2/EREBP, APETALA2/Ethylene-responsive element binding protein family
BnaC02g43290D		3.95496		4.10485	-3.65255	-2.28407	ABA REPRESSOR1 (ABR1)	RNA.regulation of transcription.AP2/EREBP, APETALA2/Ethylene-responsive element binding protein family
BnaC09g40510D				5.05051	-3.50479		BABY BOOM (BBM)	RNA.regulation of transcription.AP2/EREBP, APETALA2/Ethylene-responsive element binding protein family
BnaA10g27820D	1.86052			-2.07634	2.96281		Integrase-type DNA-binding superfamily protein	RNA.regulation of transcription.AP2/EREBP, APETALA2/Ethylene-responsive element binding protein family
BnaA07g29370D				-2.45331		2.7512	Integrase-type DNA-binding superfamily protein	RNA.regulation of transcription.AP2/EREBP, APETALA2/Ethylene-responsive element binding protein family
BnaC06g32560D	1.70888	-3.46721		-2.75469	2.25467	3.13123	Integrase-type DNA-binding superfamily protein	RNA.regulation of transcription.AP2/EREBP, APETALA2/Ethylene-responsive element binding protein family
BnaC06g35730D	5.8279			-3.31581	8.97347	2.84023	ORA47	RNA.regulation of transcription.AP2/EREBP, APETALA2/Ethylene-responsive element binding protein family
BnaC09g49920D	2.61354			-1.19365	3.59044		DRE-binding protein 2A (DREB2A)	RNA.regulation of transcription.AP2/EREBP, APETALA2/Ethylene-responsive element binding protein family
BnaA10g07630D	5.21351		3.17713	-3.09822	5.35496	5.58374	C-repeat-binding factor 4 (CBF4)	RNA.regulation of transcription.AP2/EREBP, APETALA2/Ethylene-responsive element binding protein family
BnaC05g17200D	1.75632		2.15878	-1.27218	2.41775		Integrase-type DNA-binding superfamily protein	RNA.regulation of transcription.AP2/EREBP, APETALA2/Ethylene-responsive element binding protein family
BnaAnng01320D	3.33297			-1.2785	2.91498	1.09752	DRE-binding protein 2A (DREB2A)	RNA.regulation of transcription.AP2/EREBP, APETALA2/Ethylene-responsive element binding protein family
BnaA10g25000D	2.95837			-1.48231	3.1009		DRE-binding protein 2A (DREB2A)	RNA.regulation of transcription.AP2/EREBP, APETALA2/Ethylene-responsive element binding protein family
BnaC08g36830D	4.81335			-4.45331	7.73838	2.49801	Integrase-type DNA-binding superfamily protein	RNA.regulation of transcription.AP2/EREBP, APETALA2/Ethylene-responsive element binding protein family
BnaA02g11090D	2.29102				2.2818		Integrase-type DNA-binding superfamily protein	RNA.regulation of transcription.AP2/EREBP, APETALA2/Ethylene-responsive element binding protein family
BnaC04g51210D					-3.02237	-1.52617	HYPOXIA RESPONSIVE ERF (ETHYLENE RESPONSE FACTOR) 2 (HRE2)	RNA.regulation of transcription.AP2/EREBP, APETALA2/Ethylene-responsive element binding protein family
BnaC09g28200D	4.26958	3.26071	3.3433		5.60373		Integrase-type DNA-binding superfamily protein	RNA.regulation of transcription.AP2/EREBP, APETALA2/Ethylene-responsive element binding protein family
BnaC09g28190D	5.10731				5.70953	5.46827	C-repeat-binding factor 4 (CBF4)	RNA.regulation of transcription.AP2/EREBP, APETALA2/Ethylene-responsive element binding protein family
BnaA02g27630D	2.75501	3.34482			2.50163		ethylene response DNA binding factor 3 (EDF3)	RNA.regulation of transcription.AP2/EREBP, APETALA2/Ethylene-responsive element binding protein family
BnaC02g02300D					2.86039	1.9486	DRE-binding protein 2A (DREB2A)	RNA.regulation of transcription.AP2/EREBP, APETALA2/Ethylene-responsive element binding protein family
BnaA07g31860D	6.7777				8.44504	3.38211	ORA47	RNA.regulation of transcription.AP2/EREBP, APETALA2/Ethylene-responsive element binding protein family
BnaA07g21980D	4.86876				5.77876	4.48156	ORA47	RNA.regulation of transcription.AP2/EREBP, APETALA2/Ethylene-responsive element binding protein family
BnaA08g22160D					6.5396	4.30957	Integrase-type DNA-binding superfamily protein	RNA.regulation of transcription.AP2/EREBP, APETALA2/Ethylene-responsive element binding protein family
BnaA10g07620D	3.30341	3.91921	1.77554		3.0694	2.10231	Integrase-type DNA-binding superfamily protein	RNA.regulation of transcription.AP2/EREBP, APETALA2/Ethylene-responsive element binding protein family
BnaA02g15410D		-2.90215			-5.72719	-3.64026	Integrase-type DNA-binding superfamily protein	RNA.regulation of transcription.AP2/EREBP, APETALA2/Ethylene-responsive element binding protein family
BnaA01g04150D		3.52957			3.05418		Integrase-type DNA-binding superfamily protein	RNA.regulation of transcription.AP2/EREBP, APETALA2/Ethylene-responsive element binding protein family
BnaC01g05620D	4.06667				6.45521		Integrase-type DNA-binding superfamily protein	RNA.regulation of transcription.AP2/EREBP, APETALA2/Ethylene-responsive element binding protein family
BnaC09g06610D		6.78024			-4.03531		ABA REPRESSOR1 (ABR1)	RNA.regulation of transcription.AP2/EREBP, APETALA2/Ethylene-responsive element binding protein family
BnaC08g18660D	4.94862				2.86444		Integrase-type DNA-binding superfamily protein	RNA.regulation of transcription.AP2/EREBP, APETALA2/Ethylene-responsive element binding protein family
BnaC06g22710D	5.00108				7.43552	4.30957	ORA47	RNA.regulation of transcription.AP2/EREBP, APETALA2/Ethylene-responsive element binding protein family
BnaA07g33640D	2.51048				2.89609		Integrase-type DNA-binding superfamily protein	RNA.regulation of transcription.AP2/EREBP, APETALA2/Ethylene-responsive element binding protein family
BnaC06g38250D	2.89553		1.63922		3.16296	1.66411	Integrase-type DNA-binding superfamily protein	RNA.regulation of transcription.AP2/EREBP, APETALA2/Ethylene-responsive element binding protein family
BnaA01g31240D					-5.25611		receptor like protein 32 (RLP32)	RNA.regulation of transcription.AP2/EREBP, APETALA2/Ethylene-responsive element binding protein family
BnaCnng37790D	1.35543					1.05054	related to ABI3/VP1 1 (RAV1)	RNA.regulation of transcription.AP2/EREBP, APETALA2/Ethylene-responsive element binding protein family
BnaC08g15650D	5.43989	3.84022	4.93493			4.63819	DWARF AND DELAYED FLOWERING 1 (DDF1)	RNA.regulation of transcription.AP2/EREBP, APETALA2/Ethylene-responsive element binding protein family
BnaC07g43950D		2.99576				-3.64026	Integrase-type DNA-binding superfamily protein	RNA.regulation of transcription.AP2/EREBP, APETALA2/Ethylene-responsive element binding protein family
BnaC05g18050D	2.80528	5.03081	-2.93415			-1.80259	Integrase-type DNA-binding superfamily protein	RNA.regulation of transcription.AP2/EREBP, APETALA2/Ethylene-responsive element binding protein family
BnaAnng36290D	6.27724	4.89386					DWARF AND DELAYED FLOWERING 1 (DDF1)	RNA.regulation of transcription.AP2/EREBP, APETALA2/Ethylene-responsive element binding protein family
BnaA09g30360D	3.5969	3.28266	-2.49058				Integrase-type DNA-binding superfamily protein	RNA.regulation of transcription.AP2/EREBP, APETALA2/Ethylene-responsive element binding protein family
BnaC05g37110D	2.24551	4.17402					Integrase-type DNA-binding superfamily protein	RNA.regulation of transcription.AP2/EREBP, APETALA2/Ethylene-responsive element binding protein family
BnaA03g52210D	2.43093	3.0379					Integrase-type DNA-binding superfamily protein	RNA.regulation of transcription.AP2/EREBP, APETALA2/Ethylene-responsive element binding protein family
BnaC07g22870D	1.37968	2.13633					ethylene response DNA binding factor 3 (EDF3)	RNA.regulation of transcription.AP2/EREBP, APETALA2/Ethylene-responsive element binding protein family
BnaA08g19490D		2.55457	-1.70532				TEMPRANILLO 1 (TEM1)	RNA.regulation of transcription.AP2/EREBP, APETALA2/Ethylene-responsive element binding protein family
BnaC08g41070D		5.24015	3.68117				DWARF AND DELAYED FLOWERING 1 (DDF1)	RNA.regulation of transcription.AP2/EREBP, APETALA2/Ethylene-responsive element binding protein family
BnaA09g03330D				2.65925	-3.02835		basic leucine-zipper 1 (bZIP1)	RNA.regulation of transcription.bZIP transcription factor family
BnaA06g29270D				1.32291	-2.14618		BZO2H3	RNA.regulation of transcription.bZIP transcription factor family
BnaA06g29500D				2.08604	-2.57383		basic leucine-zipper 1 (bZIP1)	RNA.regulation of transcription.bZIP transcription factor family
BnaA09g55920D					-3.88946	-1.93227	WRKY DNA-binding protein 59 (WRKY59)	RNA.regulation of transcription.C2C2(Zn) DOF zinc finger family
BnaC07g31640D	2.03975			-1.78346	2.7284	1.16064	myb domain protein 77 (MYB77)	RNA.regulation of transcription.MYB domain transcription factor family
BnaAnng03830D	2.00457			-1.56259	2.97477	1.96784	myb domain protein 77 (MYB77)	RNA.regulation of transcription.MYB domain transcription factor family
BnaA02g33410D				-1.51995		1.69469	myb domain protein 96 (MYB96)	RNA.regulation of transcription.MYB domain transcription factor family
BnaC07g16030D	1.25165			-1.06653	2.39754	1.15041	myb domain protein r1 (MYBR1)	RNA.regulation of transcription.MYB domain transcription factor family
BnaA07g11930D	1.75272			-1.12522	2.39753	1.25232	myb domain protein r1 (MYBR1)	RNA.regulation of transcription.MYB domain transcription factor family
BnaA03g40690D	1.63091			-1.04327	2.70175	1.41382	myb domain protein 77 (MYB77)	RNA.regulation of transcription.MYB domain transcription factor family
BnaC08g20580D		-3.50518		-1.23814		-1.13229	myb domain protein 45 (MYB45)	RNA.regulation of transcription.MYB domain transcription factor family
BnaC01g26440D	3.00923		3.46186	-2.19552		3.46827	myb domain protein 77 (MYB77)	RNA.regulation of transcription.MYB domain transcription factor family
BnaC03g74520D	3.48582				2.47958		myb domain protein 15 (MYB15)	RNA.regulation of transcription.MYB domain transcription factor family
BnaC08g48630D	2.02066	1.88577	1.60094		2.1372	1.08002	myb domain protein 77 (MYB77)	RNA.regulation of transcription.MYB domain transcription factor family
BnaA06g12480D	2.27619				2.31964		Homeodomain-like superfamily protein	RNA.regulation of transcription.MYB domain transcription factor family
BnaC08g48600D			3.47898		3.05418		myb domain protein 84 (MYB84)	RNA.regulation of transcription.MYB domain transcription factor family
BnaA01g23930D	4.68253	2.5288			2.43139		myb domain protein 15 (MYB15)	RNA.regulation of transcription.MYB domain transcription factor family
BnaA06g32310D					-2.2116	-1.54387	Galactose oxidase/kelch repeat superfamily protein	RNA.regulation of transcription.MYB domain transcription factor family
BnaC04g41990D		2.32926			-2.61015		myb domain protein 14 (MYB14)	RNA.regulation of transcription.MYB domain transcription factor family
BnaA01g02240D	1.68741	2.43968			2.17778		myb domain protein 32 (MYB32)	RNA.regulation of transcription.MYB domain transcription factor family
BnaA07g05740D			2.99865		2.13328		myb domain protein 305 (MYB305)	RNA.regulation of transcription.MYB domain transcription factor family
BnaC01g03510D	2.27526				1.95345		myb domain protein 32 (MYB32)	RNA.regulation of transcription.MYB domain transcription factor family
BnaA01g21090D	2.46393				7.24004		myb domain protein 77 (MYB77)	RNA.regulation of transcription.MYB domain transcription factor family
BnaC07g24090D					-1.93147	-1.28086	Galactose oxidase/kelch repeat superfamily protein	RNA.regulation of transcription.MYB domain transcription factor family
BnaC07g08320D	2.51827				1.60972		myb domain protein 15 (MYB15)	RNA.regulation of transcription.MYB domain transcription factor family
BnaA03g37010D	4.18075	2.19576			3.50557		myb domain protein 15 (MYB15)	RNA.regulation of transcription.MYB domain transcription factor family
BnaA09g44290D	7.90893				5.28962		Integrase-type DNA-binding superfamily protein	RNA.regulation of transcription.MYB domain transcription factor family
BnaA10g21970D	1.70053					1.01665	myb domain protein 92 (MYB92)	RNA.regulation of transcription.MYB domain transcription factor family
BnaA09g44500D	2.43921						myb domain protein 51 (MYB51)	RNA.regulation of transcription.MYB domain transcription factor family
BnaC08g37160D	2.5563						myb domain protein 51 (MYB51)	RNA.regulation of transcription.MYB domain transcription factor family
BnaC08g18080D	2.19792						myb domain protein 51 (MYB51)	RNA.regulation of transcription.MYB domain transcription factor family
BnaA03g04840D		-5.20417	-4.01927				myb domain protein 40 (MYB40)	RNA.regulation of transcription.MYB domain transcription factor family
BnaC03g03210D		-3.06282					myb domain protein 29 (MYB29)	RNA.regulation of transcription.MYB domain transcription factor family
BnaC03g06410D		-4.47387	-2.96038				myb domain protein 40 (MYB40)	RNA.regulation of transcription.MYB domain transcription factor family
BnaC01g10570D		3.30362	2.20724	3.46555			WRKY DNA-binding protein 28 (WRKY28)	RNA.regulation of transcription.WRKY domain transcription factor family
BnaA01g05060D	2.55177			-1.35058		-1.11247	WRKY DNA-binding protein 18 (WRKY18)	RNA.regulation of transcription.WRKY domain transcription factor family
BnaC03g05760D				1.48765	-2.34189		WRKY DNA-binding protein 75 (WRKY75)	RNA.regulation of transcription.WRKY domain transcription factor family
BnaA07g35260D	4.27382	2.68158		-1.30321	1.86427		WRKY DNA-binding protein 40 (WRKY40)	RNA.regulation of transcription.WRKY domain transcription factor family
BnaC06g40170D	4.54207	2.35842		-1.26032	2.26478		WRKY DNA-binding protein 40 (WRKY40)	RNA.regulation of transcription.WRKY domain transcription factor family
BnaA03g46020D					-2.221	-1.36946	WRKY29	RNA.regulation of transcription.WRKY domain transcription factor family
BnaAnng23990D	4.29422				1.62391		WRKY DNA-binding protein 40 (WRKY40)	RNA.regulation of transcription.WRKY domain transcription factor family
BnaC03g65200D			-2.56359		-3.58725	-1.1293	WRKY29	RNA.regulation of transcription.WRKY domain transcription factor family
BnaCnng13810D		-2.90973			-5.64775	-1.82941	WRKY DNA-binding protein 59 (WRKY59)	RNA.regulation of transcription.WRKY domain transcription factor family
BnaA07g20110D	5.49504	4.54757			2.83935		WRKY DNA-binding protein 40 (WRKY40)	RNA.regulation of transcription.WRKY domain transcription factor family
BnaC06g19560D	6.68334	6.12324			1.94615		WRKY DNA-binding protein 40 (WRKY40)	RNA.regulation of transcription.WRKY domain transcription factor family
BnaC07g27240D	3.99721	3.53658	1.90932		2.83862		WRKY DNA-binding protein 48 (WRKY48)	RNA.regulation of transcription.WRKY domain transcription factor family
BnaA06g26680D		2.17325			2.2057		WRKY DNA-binding protein 30 (WRKY30)	RNA.regulation of transcription.WRKY domain transcription factor family
BnaC08g27340D		-2.5227			-2.84239		WRKY DNA-binding protein 70 (WRKY70)	RNA.regulation of transcription.WRKY domain transcription factor family
BnaC07g38350D					-2.66365	-1.29992	WRKY29	RNA.regulation of transcription.WRKY domain transcription factor family
BnaC01g31020D	4.71455	2.43072			2.45913		myb domain protein 15 (MYB15)	RNA.regulation of transcription.WRKY domain transcription factor family
BnaA03g19180D			-2.19898			2.20523	WRKY DNA-binding protein 55 (WRKY55)	RNA.regulation of transcription.WRKY domain transcription factor family
BnaC08g35490D		-3.26076				-2.39282	WRKY DNA-binding protein 59 (WRKY59)	RNA.regulation of transcription.WRKY domain transcription factor family
BnaA04g26970D	3.55976	2.94981					WRKY DNA-binding protein 23 (WRKY23)	RNA.regulation of transcription.WRKY domain transcription factor family
BnaA04g22040D	2.71608		-1.92904				WRKY DNA-binding protein 33 (WRKY33)	RNA.regulation of transcription.WRKY domain transcription factor family
BnaC02g26030D	4.53119	2.35698	-1.60576				WRKY DNA-binding protein 40 (WRKY40)	RNA.regulation of transcription.WRKY domain transcription factor family
BnaA02g21850D	2.17005		-2.1892				WRKY41	RNA.regulation of transcription.WRKY domain transcription factor family
BnaCnng45760D	2.04093		-2.02671				WRKY41	RNA.regulation of transcription.WRKY domain transcription factor family
BnaC03g21360D	1.97788		-1.61338				WRKY DNA-binding protein 33 (WRKY33)	RNA.regulation of transcription.WRKY domain transcription factor family
BnaA09g00120D	1.63865	1.98081	-2.65444				WRKY22	RNA.regulation of transcription.WRKY domain transcription factor family
BnaCnng66020D	2.06067		-1.8601				WRKY DNA-binding protein 33 (WRKY33)	RNA.regulation of transcription.WRKY domain transcription factor family
BnaAnng32610D	1.94092	3.29212					WRKY DNA-binding protein 18 (WRKY18)	RNA.regulation of transcription.WRKY domain transcription factor family
BnaC07g43490D	2.09651	2.3648					WRKY DNA-binding protein 18 (WRKY18)	RNA.regulation of transcription.WRKY domain transcription factor family
BnaC04g40940D	2.25932	2.90625					WRKY42	RNA.regulation of transcription.WRKY domain transcription factor family
BnaC01g15640D	2.3752		-2.52993				WRKY53	RNA.regulation of transcription.WRKY domain transcription factor family
BnaA03g17820D	2.40277		-1.68188				WRKY DNA-binding protein 33 (WRKY33)	RNA.regulation of transcription.WRKY domain transcription factor family
BnaC07g38550D	3.22689	2.38079					WRKY53	RNA.regulation of transcription.WRKY domain transcription factor family
BnaA01g34790D		1.79757	-2.30193				WRKY DNA-binding protein 11 (WRKY11)	RNA.regulation of transcription.WRKY domain transcription factor family
BnaA08g10660D		2.38153	-2.81678				WRKY29	RNA.regulation of transcription.WRKY domain transcription factor family
BnaA01g08990D		3.75438	1.83599				WRKY DNA-binding protein 28 (WRKY28)	RNA.regulation of transcription.WRKY domain transcription factor family
BnaA03g01650D		4.97796		2.32805		-1.90925	2-oxoglutarate (2OG) and Fe(II)-dependent oxygenase superfamily protein	secondary metabolism.flavonoids.anthocyanins
BnaC02g02220D				2.20342	-1.71311		2-oxoglutarate (2OG) and Fe(II)-dependent oxygenase superfamily protein	secondary metabolism.flavonoids.anthocyanins
BnaC04g25200D		2.32935	3.67219	3.85502	-2.8557		jasmonate-regulated gene 21 (JRG21)	secondary metabolism.flavonoids.anthocyanins
BnaAnng01420D		4.48749		1.66113	-1.65022	-1.31217	2-oxoglutarate (2OG) and Fe(II)-dependent oxygenase superfamily protein	secondary metabolism.flavonoids.anthocyanins
BnaC05g28300D			2.12837		-3.72718		UDP-Glycosyltransferase superfamily protein	secondary metabolism.flavonoids.anthocyanins
BnaA04g03320D		3.64404	4.42699				jasmonate-regulated gene 21 (JRG21)	secondary metabolism.flavonoids.anthocyanins
BnaA08g29640D					1.48783		UDP-Glycosyltransferase superfamily protein	secondary metabolism.flavonoids.anthocyanins.anthocyanidin 3-O-glucosyltransferase
BnaC04g31250D				3.761	-2.73404		HXXXD-type acyl-transferase family protein	secondary metabolism.flavonoids.anthocyanins.anthocyanin 5-aromatic acyltransferase
BnaC01g14310D	-5.86997			-2.5938			leucoanthocyanidin dioxygenase (LDOX)	secondary metabolism.flavonoids.anthocyanins.leucocyanidin dioxygenase
BnaA01g12530D	-4.15008			-2.44639	5.08017		leucoanthocyanidin dioxygenase (LDOX)	secondary metabolism.flavonoids.anthocyanins.leucocyanidin dioxygenase
BnaA10g25120D			-3.50235	-1.36514		-2.47425	Chalcone-flavanone isomerase family protein	secondary metabolism.flavonoids.chalcones
BnaA02g32460D					-2.24176	-1.15734	DOWNY MILDEW RESISTANT 6 (DMR6)	secondary metabolism.flavonoids.dihydroflavonols
BnaA03g56140D					-1.80435		2-oxoglutarate (2OG) and Fe(II)-dependent oxygenase superfamily protein	secondary metabolism.flavonoids.dihydroflavonols
BnaA09g15710D	-3.17191			-2.02829	3.33651		dihydroflavonol 4-reductase (DFR)	secondary metabolism.flavonoids.dihydroflavonols.dihydroflavonol 4-reductase
BnaC09g17150D	-1.62471			-1.54216	3.5396		dihydroflavonol 4-reductase (DFR)	secondary metabolism.flavonoids.dihydroflavonols.dihydroflavonol 4-reductase
BnaC08g22640D			-3.70577	-1.34347			flavanone 3-hydroxylase (F3H)	secondary metabolism.flavonoids.dihydroflavonols.flavanone 3-hydroxylase
BnaC04g08440D		-2.62154		2.06944	-3.4459		don-glucosyltransferase 1 (DOGT1)	secondary metabolism.flavonoids.flavonols
BnaC04g49850D		-2.30448	3.21339		-2.97474	-1.56497	2-oxoglutarate (2OG) and Fe(II)-dependent oxygenase superfamily protein	secondary metabolism.flavonoids.flavonols
BnaA04g21090D			-1.8204		-3.17617	-2.35093	UDP-glucosyl transferase 73C2 (UGT73C2)	secondary metabolism.flavonoids.flavonols
BnaA05g04330D					-4.36461	-1.78655	2-oxoglutarate (2OG) and Fe(II)-dependent oxygenase superfamily protein	secondary metabolism.flavonoids.flavonols
BnaA05g07590D		-3.02955	-1.56676		-4.09492		don-glucosyltransferase 1 (DOGT1)	secondary metabolism.flavonoids.flavonols
BnaA05g07610D					-5.75272	-1.36946	UDP-Glycosyltransferase superfamily protein	secondary metabolism.flavonoids.flavonols
BnaC07g39490D			3.00753		-3.04321		2-oxoglutarate (2OG) and Fe(II)-dependent oxygenase superfamily protein	secondary metabolism.flavonoids.flavonols
BnaC05g50970D		-2.57256			-1.72329		Dof-type zinc finger DNA-binding family protein	secondary metabolism.flavonoids.flavonols
BnaA03g16830D		-2.73372				-1.40948	don-glucosyltransferase 1 (DOGT1)	secondary metabolism.flavonoids.flavonols
BnaA06g11480D	3.35243	3.83396					2-oxoglutarate (2OG) and Fe(II)-dependent oxygenase superfamily protein	secondary metabolism.flavonoids.flavonols
BnaC01g04250D				1.21134	-1.59402		UDP-glucosyl transferase 73B3 (UGT73B3)	secondary metabolism.flavonoids.flavonols.flavonol 3-O-glycosyltransferase
BnaCnng09340D		2.77601	-1.51959				flavonol synthase 1 (FLS1)	secondary metabolism.flavonoids.flavonols.flavonol synthase (FLS)
BnaA06g16790D		3.18746	-2.3412				flavonol synthase 1 (FLS1)	secondary metabolism.flavonoids.flavonols.flavonol synthase (FLS)
BnaA02g35970D	1.97448	3.05182	-1.64515				NmrA-like negative transcriptional regulator family protein	secondary metabolism.flavonoids.isoflavones.isoflavone reductase
BnaA07g32020D	2.95174	4.93272					NmrA-like negative transcriptional regulator family protein	secondary metabolism.flavonoids.isoflavones.isoflavone reductase
BnaC04g38330D	-2.82383			-1.11274			3-ketoacyl-CoA synthase 10 (KCS10)	secondary metabolism.isoprenoids
BnaCnng41750D		-3.05361			-4.81795		Terpenoid cyclases/Protein prenyltransferases superfamily protein	secondary metabolism.isoprenoids.carotenoids.carotenoid cleavage dioxygenase
BnaA09g02880D			-1.97132			1.09219	acetoacetyl-CoA thiolase 2 (ACAT2)	secondary metabolism.isoprenoids.mevalonate pathway.acetyl-CoA C-acyltransferase
BnaC02g22900D	-2.29291			-1.07434			Pyridine nucleotide-disulphide oxidoreductase family protein	secondary metabolism.isoprenoids.non-mevalonate pathway
BnaA07g31590D	-3.59313					1.44339	Pyridine nucleotide-disulphide oxidoreductase family protein	secondary metabolism.isoprenoids.non-mevalonate pathway
BnaA01g08470D		-2.08346	-2.9153		-1.60346		Tyrosine transaminase family protein	secondary metabolism.isoprenoids.non-mevalonate pathway.DXS
BnaA01g02780D		5.82235	2.24821				4-hydroxy-3-methylbut-2-enyl diphosphate reductase (HDR)	secondary metabolism.isoprenoids.non-mevalonate pathway.HDR
BnaC07g22980D	-2.58617			-1.78048			terpene synthase-like sequence-1,8-cineole (TPS-CIN)	secondary metabolism.isoprenoids.terpenoids
BnaC02g28850D					-1.63728	-1.20438	HXXXD-type acyl-transferase family protein	secondary metabolism.isoprenoids.terpenoids
BnaA06g33340D		-2.38475				1.51915	terpene synthase-like sequence-1,8-cineole (TPS-CIN)	secondary metabolism.isoprenoids.terpenoids
BnaC07g23000D		-3.20417				1.38873	terpene synthase-like sequence-1,8-cineole (TPS-CIN)	secondary metabolism.isoprenoids.terpenoids
BnaA08g09430D	-2.42602	-3.58091					Terpenoid cyclases/Protein prenyltransferases superfamily protein	secondary metabolism.isoprenoids.terpenoids
BnaA03g22980D	-2.9695	-3.42539					terpene synthase 10 (TPS10)	secondary metabolism.isoprenoids.terpenoids
BnaA03g46060D			-4.43431	1.53107			Tyrosine transaminase family protein	secondary metabolism.isoprenoids.tocopherol biosynthesis
BnaA01g13270D	3.08939			2.61154		-1.74783	Tyrosine transaminase family protein	secondary metabolism.isoprenoids.tocopherol biosynthesis
BnaC07g38390D			-2.57602	1.23656			Tyrosine transaminase family protein	secondary metabolism.isoprenoids.tocopherol biosynthesis
BnaC01g10020D		-3.18917			-1.84924	-1.20685	Tyrosine transaminase family protein	secondary metabolism.isoprenoids.tocopherol biosynthesis
BnaC01g10040D					-2.46415	-2.66418	Tyrosine transaminase family protein	secondary metabolism.isoprenoids.tocopherol biosynthesis
BnaC08g33680D					2.1092	-1.97085	carotenoid cleavage dioxygenase 1 (CCD1)	secondary metabolism.isoprenoids.tocopherol biosynthesis
BnaC08g44820D				1.74465	-2.04223		phytoene desaturation 1 (PDS1)	secondary metabolism.isoprenoids.tocopherol biosynthesis.hydroxyphenylpyruvate dioxygenase
BnaA09g49870D		-2.07014		3.2729	-2.26062		phytoene desaturation 1 (PDS1)	secondary metabolism.isoprenoids.tocopherol biosynthesis.hydroxyphenylpyruvate dioxygenase
BnaC05g04530D			2.9442			1.8833	phytoene desaturation 1 (PDS1)	secondary metabolism.isoprenoids.tocopherol biosynthesis.hydroxyphenylpyruvate dioxygenase
BnaC04g14030D		-4.20417			-1.96819		NAD(P)-binding Rossmann-fold superfamily protein	secondary metabolism.N misc.alkaloid-like
BnaA07g17130D		3.67234			3.58973		Calcium-dependent phosphotriesterase superfamily protein	secondary metabolism.N misc.alkaloid-like
BnaC03g30370D			-3.69992		1.49981		AOP1	secondary metabolism.N misc.alkaloid-like
BnaC02g22590D			2.70949			-1.51052	strictosidine synthase 2 (SS2)	secondary metabolism.N misc.alkaloid-like
BnaA08g01990D				-5.94808			beta glucosidase 34 (BGLU34)	secondary metabolism.N misc.cyanogenic glycosides
BnaA07g20960D		-1.90475			1.81081		O-methyltransferase family protein	secondary metabolism.phenylpropanoids
BnaC06g20950D		-1.89605			1.37934		O-methyltransferase family protein	secondary metabolism.phenylpropanoids
BnaC03g16960D					-1.68586	-1.04184	cinnamate-4-hydroxylase (C4H)	secondary metabolism.phenylpropanoids
BnaA03g00500D	1.5373						Laccase/Diphenol oxidase family protein	secondary metabolism.phenylpropanoids
BnaC08g19310D	1.91781	3.82652					OPC-8:0 CoA ligase1 (OPCL1)	secondary metabolism.phenylpropanoids
BnaA08g21760D	1.99039	3.47892					OPC-8:0 CoA ligase1 (OPCL1)	secondary metabolism.phenylpropanoids
BnaA02g18320D		-2.11419	-1.68775				O-methyltransferase family protein	secondary metabolism.phenylpropanoids
BnaA07g11420D		-2.11929					AMP-dependent synthetase and ligase family protein	secondary metabolism.phenylpropanoids
BnaC05g30990D		2.80499			1.55661		4-coumarate:CoA ligase 5 (4CL5)	secondary metabolism.phenylpropanoids.lignin biosynthesis.4CL
BnaA07g35280D	1.7343	3.06874	-1.53581		-1.48739	-1.14522	cinnamoyl coa reductase (CCR2)	secondary metabolism.phenylpropanoids.lignin biosynthesis.4CL
BnaA04g17560D		1.83804		3.90204	-2.57856		cinnamate-4-hydroxylase (C4H)	secondary metabolism.phenylpropanoids.lignin biosynthesis.C4H
BnaC04g41120D				3.60438	-1.86988		cinnamate-4-hydroxylase (C4H)	secondary metabolism.phenylpropanoids.lignin biosynthesis.C4H
BnaA03g14010D					-1.57801	-1.43104	cinnamate-4-hydroxylase (C4H)	secondary metabolism.phenylpropanoids.lignin biosynthesis.C4H
BnaA05g19780D			-1.84999		2.67526		4-coumarate:CoA ligase 5 (4CL5)	secondary metabolism.phenylpropanoids.lignin biosynthesis.C4H
BnaA06g40660D	-2.24772			-1.5323			cinnamyl alcohol dehydrogenase 9 (CAD9)	secondary metabolism.phenylpropanoids.lignin biosynthesis.CAD
BnaC07g47260D	-1.79752			-1.37552			cinnamyl alcohol dehydrogenase 9 (CAD9)	secondary metabolism.phenylpropanoids.lignin biosynthesis.CAD
BnaC04g24620D	1.87599	2.39238			2.02359	1.70348	Calcium-dependent phosphotriesterase superfamily protein	secondary metabolism.phenylpropanoids.lignin biosynthesis.CAD
BnaC02g17730D				1.18538	-2.20934		caffeoyl-CoA 3-O-methyltransferase (CCOAMT)	secondary metabolism.phenylpropanoids.lignin biosynthesis.CCoAOMT
BnaA02g13460D				1.38227	-3.40812		caffeoyl-CoA 3-O-methyltransferase (CCOAMT)	secondary metabolism.phenylpropanoids.lignin biosynthesis.CCoAOMT
BnaC03g61120D		3.65541	2.12209		-2.50479		elicitor-activated gene 3-2 (ELI3-2)	secondary metabolism.phenylpropanoids.lignin biosynthesis.CCR1
BnaC09g42830D	3.57534					-1.11902	NAD(P)-binding Rossmann-fold superfamily protein	secondary metabolism.phenylpropanoids.lignin biosynthesis.CCR1
BnaA02g36250D	3.36599	2.43699	-1.63348			-1.1981	cinnamoyl coa reductase (CCR2)	secondary metabolism.phenylpropanoids.lignin biosynthesis.CCR1
BnaC02g46610D	3.03341	2.13727	-1.78598				cinnamoyl coa reductase (CCR2)	secondary metabolism.phenylpropanoids.lignin biosynthesis.CCR1
BnaA02g02250D	2.25664	2.13188					NAD(P)-binding Rossmann-fold superfamily protein	secondary metabolism.phenylpropanoids.lignin biosynthesis.CCR1
BnaC01g20310D		-5.25977	-7.92014				O-methyltransferase 1 (OMT1)	secondary metabolism.phenylpropanoids.lignin biosynthesis.COMT
BnaA01g01400D			-2.78147			-1.04507	ferulic acid 5-hydroxylase 1 (FAH1)	secondary metabolism.phenylpropanoids.lignin biosynthesis.F5H
BnaA04g04830D		2.06985				-1.20209	phenylalanine ammonia-lyase 2 (PAL2)	secondary metabolism.phenylpropanoids.lignin biosynthesis.PAL
BnaCnng24340D	-1.54623	-3.01596					laccase 7 (LAC7)	secondary metabolism.simple phenols
BnaC09g32980D		-1.83956	-1.93138		-2.25459	-1.17272	cytochrome P450, family 81, subfamily F, polypeptide 2 (CYP81F2)	secondary metabolism.sulfur-containing.glucosinolates
BnaCnng27390D			-2.90191	1.67714		1.50267	GDSL-like Lipase/Acylhydrolase superfamily protein	secondary metabolism.sulfur-containing.glucosinolates.degradation.myrosinase
BnaA08g29190D			-2.3412			2.64737	GDSL-like Lipase/Acylhydrolase superfamily protein	secondary metabolism.sulfur-containing.glucosinolates.degradation.myrosinase
BnaC06g10390D			-1.9028			1.16965	GDSL-like Lipase/Acylhydrolase superfamily protein	secondary metabolism.sulfur-containing.glucosinolates.degradation.myrosinase
BnaA06g01430D	-2.23711	3.64827					GDSL-like Lipase/Acylhydrolase superfamily protein	secondary metabolism.sulfur-containing.glucosinolates.degradation.myrosinase
BnaA05g14080D	1.30662		-2.32458				GDSL-like Lipase/Acylhydrolase superfamily protein	secondary metabolism.sulfur-containing.glucosinolates.degradation.myrosinase
BnaA08g29150D		-1.92255	-3.1241				GDSL-like Lipase/Acylhydrolase superfamily protein	secondary metabolism.sulfur-containing.glucosinolates.degradation.myrosinase
BnaC06g06760D		3.76767	-2.56771				GDSL-like Lipase/Acylhydrolase superfamily protein	secondary metabolism.sulfur-containing.glucosinolates.degradation.myrosinase
BnaC02g40130D				-1.18602	2.86567	-1.65275	thioglucoside glucohydrolase 1 (TGG1)	secondary metabolism.sulfur-containing.glucosinolates.degradation.myrosinase.TGG
BnaCnng53320D					2.43957	-1.89879	thioglucoside glucohydrolase 1 (TGG1)	secondary metabolism.sulfur-containing.glucosinolates.degradation.myrosinase.TGG
BnaC06g06830D					3.06202		epithiospecifier protein (ESP)	secondary metabolism.sulfur-containing.glucosinolates.degradation.myrosinase.TGG
BnaC07g26280D				1.93685			nitrile specifier protein 5 (NSP5)	secondary metabolism.sulfur-containing.glucosinolates.degradation.nitrilespecifier protein
BnaA06g30390D			2.14749	1.77302			nitrile specifier protein 5 (NSP5)	secondary metabolism.sulfur-containing.glucosinolates.degradation.nitrilespecifier protein
BnaAnng10080D	-1.12497			-1.06375	1.57335	-1.93946	epithiospecifier protein (ESP)	secondary metabolism.sulfur-containing.glucosinolates.degradation.nitrilespecifier protein.epithiospecifier protein
BnaC02g31070D			-1.66782	-1.47529			epithiospecifier protein (ESP)	secondary metabolism.sulfur-containing.glucosinolates.degradation.nitrilespecifier protein.epithiospecifier protein
BnaC07g17990D	-1.19848			-1.16081	1.8167	-1.52188	epithiospecifier protein (ESP)	secondary metabolism.sulfur-containing.glucosinolates.degradation.nitrilespecifier protein.epithiospecifier protein
BnaCnng09200D	-5.00643				3.19059		ECERIFERUM 1 (CER1)	secondary metabolism.sulfur-containing.glucosinolates.degradation.nitrilespecifier protein.epithiospecifier protein
BnaC09g05300D					4.3281		myb domain protein 28 (MYB28)	secondary metabolism.sulfur-containing.glucosinolates.regulation.aliphatic
BnaA03g39790D	1.42281	1.9747			1.52967		myb domain protein 34 (MYB34)	secondary metabolism.sulfur-containing.glucosinolates.regulation.aliphatic
BnaAnng35370D					2.66055	-2.24598	glucoside glucohydrolase 2 (TGG2)	secondary metabolism.sulfur-containing.glucosinolates.regulation.indole
BnaA06g20370D			-2.04097			-1.14122	acyl activating enzyme 12 (AAE12)	secondary metabolism.sulfur-containing.glucosinolates.synthesis.aliphatic.benzoate-CoA ligase
BnaCnng14860D				1.23038			sulfotransferase 17 (SOT17)	secondary metabolism.sulfur-containing.glucosinolates.synthesis.aliphatic.sulfotransferase
BnaA07g21440D	-2.86035	-4.3741					sulfotransferase 17 (SOT17)	secondary metabolism.sulfur-containing.glucosinolates.synthesis.aliphatic.sulfotransferase
BnaA08g16100D						1.07566	cytochrome P450, family 79, subfamily B, polypeptide 2 (CYP79B2)	secondary metabolism.sulfur-containing.glucosinolates.synthesis.indole.CYP79B2 monooxygenase
BnaA10g11280D			-2.4005		-1.90716		cytochrome P450, family 81, subfamily F, polypeptide 2 (CYP81F2)	secondary metabolism.sulfur-containing.glucosinolates.synthesis.indole.cytochrome P450 monooxygenase
BnaA10g11290D			-2.75682		-2.44908		cytochrome P450, family 81, subfamily F, polypeptide 2 (CYP81F2)	secondary metabolism.sulfur-containing.glucosinolates.synthesis.indole.cytochrome P450 monooxygenase
BnaA03g02170D					3.3876		myb domain protein 29 (MYB29)	secondary metabolism.sulfur-containing.glucosinolates.synthesis.indole.cytochrome P450 monooxygenase
BnaC02g11750D		-2.78582	-2.84218				cytochrome P450, family 81, subfamily F, polypeptide 2 (CYP81F2)	secondary metabolism.sulfur-containing.glucosinolates.synthesis.indole.cytochrome P450 monooxygenase
BnaA09g28510D	-2.54288			-1.50383			3-ketoacyl-CoA synthase 6 (KCS6)	secondary metabolism.wax
BnaC03g20900D			-3.5185	1.79218			Fatty acid hydroxylase superfamily	secondary metabolism.wax
BnaC03g22340D					-3.41168	-1.7913	HXXXD-type acyl-transferase family protein	secondary metabolism.wax
BnaA04g29150D			-3.94527			1.43264	Fatty acid hydroxylase superfamily	secondary metabolism.wax
BnaCnng38440D	1.84084			-1.32883	1.88249	1.09825	Calcium-binding EF-hand family protein	signalling.calcium
BnaA02g09590D	1.76558			-1.32708	2.06978		pinoid-binding protein 1 (PBP1)	signalling.calcium
BnaC01g19450D	2.23895			-1.20829	2.48245	1.19858	Calcium-binding EF-hand family protein	signalling.calcium
BnaA01g24360D	2.96155		2.87978	3.52968		-1.04317	ATPase E1-E2 type family protein / haloacid dehalogenase-like hydrolase family protein	signalling.calcium
BnaC01g31340D	2.11131	2.26679		2.54956		-1.19032	ATPase E1-E2 type family protein / haloacid dehalogenase-like hydrolase family protein	signalling.calcium
BnaA09g53510D	3.5123			-2.1898	3.55148	1.02512	calmodulin like 37 (CML37)	signalling.calcium
BnaCnng16590D	1.1588			-1.33709	1.98235	1.02213	pinoid-binding protein 1 (PBP1)	signalling.calcium
BnaC09g16820D	2.82025			-1.31875	2.4804		calmodulin like 37 (CML37)	signalling.calcium
BnaA04g09500D	1.5733			-1.74234			Calcium-binding EF-hand family protein	signalling.calcium
BnaC07g25470D	2.61406		-2.18498	-2.48808	1.58728		Calcium-binding EF-hand family protein	signalling.calcium
BnaA07g32970D	2.82165			-1.74708	1.77968		calmodulin-like 38 (CML38)	signalling.calcium
BnaC06g37490D	2.83261			-1.64015	1.9859		calmodulin-like 38 (CML38)	signalling.calcium
BnaA01g16310D	2.23191			-1.51151	2.97663	1.52087	Calcium-binding EF-hand family protein	signalling.calcium
BnaC05g39710D	3.21801				1.80435		calmodulin-binding family protein	signalling.calcium
BnaA06g01060D		2.75487			1.36082		sodium/calcium exchanger family protein / calcium-binding EF hand family protein	signalling.calcium
BnaCnng76780D	3.89516				2.46844		calmodulin-like 38 (CML38)	signalling.calcium
BnaC02g40040D	2.50061				-1.94248	-1.12496	Cam-binding protein 60-like G (CBP60G)	signalling.calcium
BnaA02g09840D					-2.6845	-1.29543	Calcium-binding endonuclease/exonuclease/phosphatase family	signalling.calcium
BnaC07g16820D	2.13003				1.41572		calcium-dependent protein kinase 28 (CPK28)	signalling.calcium
BnaA04g19410D		5.97573			4.37785		RESPONSIVE TO DESSICATION 20 (RD20)	signalling.calcium
BnaAnng28220D	2.20042	-2.71808			-2.37926		Cam-binding protein 60-like G (CBP60G)	signalling.calcium
BnaA02g29610D	2.21999				1.86954		Calcium-binding EF-hand family protein	signalling.calcium
BnaA02g22690D	2.06667	2.68319	-1.94527		2.18709		calmodulin like 43 (CML43)	signalling.calcium
BnaA03g50900D	3.28603				2.28099		Calcium-dependent lipid-binding (CaLB domain) family protein	signalling.calcium
BnaC07g44740D	3.01407				1.93913		Calcium-dependent lipid-binding (CaLB domain) family protein	signalling.calcium
BnaA07g25810D	1.99419				2.29472	1.37481	calmodulin like 23 (CML23)	signalling.calcium
BnaC09g48410D	2.13593				2.18097		IQ-domain 24 (IQD24)	signalling.calcium
BnaA02g31430D	2.84933		-1.62475		-3.53227	-1.54768	Cam-binding protein 60-like G (CBP60G)	signalling.calcium
BnaA09g37780D	1.40188				1.91129		Calcium-binding EF-hand family protein	signalling.calcium
BnaA09g36820D	3.2508				2.91921		calcium-dependent protein kinase 32 (CPK32)	signalling.calcium
BnaC08g17850D	1.87702	2.21963			3.01604		Calcium-binding EF-hand family protein	signalling.calcium
BnaC06g21690D	4.03041	2.35114			1.96211	-1.09873	calmodulin-like 38 (CML38)	signalling.calcium
BnaA07g32960D	4.64705	3.45369			3.35319		Calcium-binding EF-hand family protein	signalling.calcium
BnaC06g37480D	5.06896	2.94018			6.05745		Calcium-binding EF-hand family protein	signalling.calcium
BnaA03g40940D		-2.97188			-2.25006		calmodulin-like 41 (CML41)	signalling.calcium
BnaC08g28520D	2.68282		-1.69533		2.13729		calcium-dependent protein kinase 32 (CPK32)	signalling.calcium
BnaC08g20040D	-1.48931				-1.59987		Histone H3 K4-specific methyltransferase SET7/9 family protein	signalling.calcium
Bnaunng00020D	1.21268					1.07878	TOUCH 2 (TCH2)	signalling.calcium
BnaA06g38470D	2.03633	2.19845				1.11659	Calcium-binding EF-hand family protein	signalling.calcium
BnaA06g21360D	2.45364					-1.31798	BONZAI 1 (BON1)	signalling.calcium
BnaC03g35300D			-4.92616			-2.54296	ARF-GAP domain 11 (AGD11)	signalling.calcium
BnaC05g13970D	1.67538	2.5616					Calcium-binding EF-hand family protein	signalling.calcium
BnaA07g15810D	1.93257	3.61676					IQ calmodulin-binding motif family protein	signalling.calcium
BnaC04g27770D	2.49878	3.83877					IQ calmodulin-binding motif family protein	signalling.calcium
BnaA08g22720D	1.43275	2.45999					Calcium-binding EF-hand family protein	signalling.calcium
BnaC08g13510D	3.48918	2.59673	1.82299				calreticulin 3 (CRT3)	signalling.calcium
BnaA03g27250D	3.18532		-2.55654				Calcium-binding EF-hand family protein	signalling.calcium
BnaA03g27100D	2.17579	2.17983					alpha/beta-Hydrolases superfamily protein	signalling.calcium
BnaC05g16860D	2.57198		-1.68912				Calcium-binding EF-hand family protein	signalling.calcium
BnaA04g05160D	1.47706	3.8388					IQ calmodulin-binding motif family protein	signalling.calcium
BnaC01g05180D	1.3974		-2.26064				embryo sac development arrest 39 (EDA39)	signalling.calcium
BnaC07g28420D	3.93739	-3.81359	-1.91799				Cam-binding protein 60-like G (CBP60G)	signalling.calcium
BnaC03g15300D		3.76983	2.77965				calcium-transporting ATPase, putative	signalling.calcium
BnaA08g11930D		-2.18666	-1.98991				embryo sac development arrest 39 (EDA39)	signalling.calcium
BnaA03g44570D		2.11407	-2.96731				calmodulin like 42 (CML42)	signalling.calcium
BnaA03g56000D			-1.66108	1.03389			RAS-related nuclear protein-1 (RAN-1)	signalling.G-proteins
BnaC04g23140D		2.04162	-2.08775	-1.74965			pirin (PRN)	signalling.G-proteins
BnaA01g01800D			1.75933	1.01859	-1.54112		SEC14 cytosolic factor family protein / phosphoglyceride transfer family protein	signalling.G-proteins
BnaA08g08780D			-2.00171			-1.0944	RAB GTPase homolog A1E (RABA1e)	signalling.G-proteins
BnaA08g29060D	4.24117		-2.66579				ATOBGM	signalling.G-proteins
BnaCnng13850D		-4.3741	-4.73352				RAB GTPase homolog 7A (RAB7A)	signalling.G-proteins
BnaC04g26600D				1.96305	-4.32458	-1.04159	PAR1 protein	signalling.in sugar and nutrient physiology
BnaC02g45000D		5.43968	2.55791			2.49474	PAR1 protein	signalling.in sugar and nutrient physiology
BnaC03g28310D	1.78972					1.23551	EXORDIUM (EXO)	signalling.in sugar and nutrient physiology
BnaA03g23810D	2.29535					1.19733	EXORDIUM (EXO)	signalling.in sugar and nutrient physiology
BnaAnng14510D	-3.31811			-2.18531	2.99771		Phototropic-responsive NPH3 family protein	signalling.light
BnaC07g15920D	-4.32			-1.93874			Phototropic-responsive NPH3 family protein	signalling.light
BnaA07g15030D			-4.66919	2.56193			Cysteine/Histidine-rich C1 domain family protein	signalling.light
BnaC09g06320D		-4.76489		-1.44487			NON-PHOTOTROPIC HYPOCOTYL 3 (NPH3)	signalling.light
BnaC03g53620D	-1.72437				2.23429		phototropin 1 (PHOT1)	signalling.light
BnaCnng49200D	1.80364				-3.32582		glutathione S-transferase TAU 11 (GSTU11)	signalling.light
BnaC09g21140D	1.73094		-4.79537				phytochrome kinase substrate 1 (PKS1)	signalling.light
BnaA05g11930D		-2.17941	-2.12036				ROOT PHOTOTROPISM 2 (RPT2)	signalling.light
BnaA03g36810D		-2.86831	-3.74719				EARLY LIGHT-INDUCABLE PROTEIN (ELIP1)	signalling.light
BnaA06g18440D	1.53915			-1.02811	1.46062		mitogen-activated protein kinase 3 (MPK3)	signalling.MAP kinases
BnaC05g49970D	5.43989	2.92511	-1.81645		3.36557		PEP1 receptor 2 (PEPR2)	signalling.MAP kinases
BnaA10g29440D	5.66531	4.40843					mitogen-activated protein kinase kinase kinase 13 (MAPKKK13)	signalling.MAP kinases
BnaC02g47660D	1.66167	4.16469					MAP kinase 17 (MPK17)	signalling.MAP kinases
BnaA02g26910D	1.33251	4.19825	-1.49428				MAP kinase 17 (MPK17)	signalling.MAP kinases
BnaC05g38860D	1.39949	2.85746					MAP kinase 19 (MPK19)	signalling.MAP kinases
BnaA05g24250D		-2.11052			-2.1193		SPA1-related 3 (SPA3)	signalling.misc
BnaAnng10170D	-2.38454			-1.81264			plasma-membrane associated cation-binding protein 1 (PCAP1)	signalling.phosphinositides
BnaC07g18150D	-1.77411			-1.53733			plasma-membrane associated cation-binding protein 1 (PCAP1)	signalling.phosphinositides
BnaA07g07460D				-1.17964		-1.30144	nudix hydrolase homolog 25 (NUDX25)	signalling.phosphinositides.bis(5''-nucleosyl)-tetraphosphatase
BnaA07g10790D				1.27053	-2.01248		Histone H3 K4-specific methyltransferase SET7/9 family protein	signalling.phosphinositides.phosphatidylinositol-4-phosphate 5-kinase
BnaA04g10510D					-3.75272	-4.0553	RPM1-interacting protein 4 (RIN4) family protein	signalling.phosphinositides.phosphatidylinositol-4-phosphate 5-kinase
BnaA10g29510D	5.39456	4.832					phosphatidylinositol-speciwc phospholipase C4 (PLC4)	signalling.phosphinositides.phosphoinositide phospholipase C
BnaC09g34010D	4.57052	4.12403					phosphatidylinositol-speciwc phospholipase C4 (PLC4)	signalling.phosphinositides.phosphoinositide phospholipase C
BnaC09g05240D	-1.47494		-4.94663				Protein kinase superfamily protein	signalling.receptor kinases.Catharanthus roseus-like RLK1
BnaC03g29910D				-1.95081		-1.35374	cysteine-rich RLK (RECEPTOR-like protein kinase) 38 (CRK38)	signalling.receptor kinases.DUF 26
BnaA09g11060D				-1.29822		-1.37101	Receptor-like protein kinase-related family protein	signalling.receptor kinases.DUF 26
BnaC07g38080D				3.49797	-3.01937		EMBRYO DEFECTIVE 1290 (EMB1290)	signalling.receptor kinases.DUF 26
BnaA03g45850D			-1.88434		-3.87403		cysteine-rich RLK (RECEPTOR-like protein kinase) 34 (CRK34)	signalling.receptor kinases.DUF 26
BnaA09g20400D					-1.73846	-1.02066	cysteine-rich RLK (RECEPTOR-like protein kinase) 39 (CRK39)	signalling.receptor kinases.DUF 26
BnaA07g28840D	3.44416				1.7082		Protein kinase superfamily protein	signalling.receptor kinases.DUF 26
BnaA02g21140D					-4.06958	-1.60436	cysteine-rich RLK (RECEPTOR-like protein kinase) 39 (CRK39)	signalling.receptor kinases.DUF 26
BnaA02g21170D		-2.07626			-2.18286		cysteine-rich RLK (RECEPTOR-like protein kinase) 39 (CRK39)	signalling.receptor kinases.DUF 26
BnaC07g38070D			-2.48688		-1.97428		cysteine-rich RLK (RECEPTOR-like protein kinase) 11 (CRK11)	signalling.receptor kinases.DUF 26
BnaC07g38100D					-4.67472	1.31365	cysteine-rich RLK (RECEPTOR-like protein kinase) 21 (CRK21)	signalling.receptor kinases.DUF 26
BnaC04g22850D					-6.36277		lectin-receptor kinase (HLECRK)	signalling.receptor kinases.DUF 26
BnaC09g11310D			-4.71971			-1.81385	Receptor-like protein kinase-related family protein	signalling.receptor kinases.DUF 26
BnaA08g10520D	1.304		-2.92616				cysteine-rich RLK (RECEPTOR-like protein kinase) 11 (CRK11)	signalling.receptor kinases.DUF 26
BnaC06g17510D				2.67854	-3.03531		lectin-receptor kinase (HLECRK)	signalling.receptor kinases.legume-lectin
BnaC01g41140D					-2.26775	-1.55321	receptor kinase 3 (RK3)	signalling.receptor kinases.legume-lectin
BnaA05g12700D			-6.23844			-2.92405	Concanavalin A-like lectin protein kinase family protein	signalling.receptor kinases.legume-lectin
BnaC04g22860D		1.95077					lectin-receptor kinase (HLECRK)	signalling.receptor kinases.legume-lectin
BnaA02g06930D		-3.79872	-3.55177	-1.60026	-2.19285	-1.74896	Leucine-rich repeat protein kinase family protein	signalling.receptor kinases.leucine rich repeat I
BnaC05g05270D	-4.70647			-3.84188	-3.44339	-1.84368	Leucine-rich repeat protein kinase family protein	signalling.receptor kinases.leucine rich repeat I
BnaC07g15800D	1.46306	2.44255		5.36031		1.38083	Leucine-rich repeat transmembrane protein kinase protein	signalling.receptor kinases.leucine rich repeat I
BnaC01g08400D			-3.80063	-1.0245	-1.706	-2.0553	Leucine-rich repeat transmembrane protein kinase protein	signalling.receptor kinases.leucine rich repeat I
BnaA01g06980D		-4.5043	-4.36505			-1.7004	Leucine-rich repeat transmembrane protein kinase protein	signalling.receptor kinases.leucine rich repeat I
BnaAnng28780D			-4.95001			-5.24598	Leucine-rich repeat protein kinase family protein	signalling.receptor kinases.leucine rich repeat I
BnaA07g11830D		-3.38607	-2.08966				Leucine-rich repeat transmembrane protein kinase protein	signalling.receptor kinases.leucine rich repeat I
BnaC08g07220D		-4.06547					Leucine-rich repeat protein kinase family protein	signalling.receptor kinases.leucine rich repeat I
BnaC09g04580D		-3.41332	-1.65063				Leucine-rich repeat protein kinase family protein	signalling.receptor kinases.leucine rich repeat III
BnaC09g13640D				-1.62897	-2.48751	-1.15268	Leucine-rich repeat protein kinase family protein	signalling.receptor kinases.leucine rich repeat VIII.VIII-1
BnaA05g24730D			4.15065			-3.66102	Leucine-rich repeat transmembrane protein kinase	signalling.receptor kinases.leucine rich repeat VIII.VIII-2
BnaA06g11200D	1.72166	2.14768					Protein kinase superfamily protein	signalling.receptor kinases.leucine rich repeat VIII.VIII-2
BnaC05g12740D	1.38854	2.39481					Protein kinase superfamily protein	signalling.receptor kinases.leucine rich repeat VIII.VIII-2
BnaA04g18590D	2.09192			-1.56812	1.59723		SUPPRESSOR OF BIR1 1 (SOBIR1)	signalling.receptor kinases.leucine rich repeat XI
BnaA10g30080D	1.65199			1.91301	1.8256	1.69066	Leucine-rich repeat (LRR) family protein	signalling.receptor kinases.leucine rich repeat XI
BnaA02g01320D	1.30433		-2.11042	1.19213			Leucine-rich repeat (LRR) family protein	signalling.receptor kinases.leucine rich repeat XI
BnaC06g36170D	3.78066				1.88223		PEP1 receptor 2 (PEPR2)	signalling.receptor kinases.leucine rich repeat XI
BnaC03g56440D					-3.08975	-1.37656	Leucine-rich repeat protein kinase family protein	signalling.receptor kinases.leucine rich repeat XI
BnaA07g22860D	2.56542	3.54931					PEP1 receptor 1 (PEPR1)	signalling.receptor kinases.leucine rich repeat XI
BnaCnng25670D					-2.64527	-1.39698	cysteine-rich RLK (RECEPTOR-like protein kinase) 39 (CRK39)	signalling.receptor kinases.leucine rich repeat XII
BnaA05g36230D			-2.55864	1.08012			Receptor-like protein kinase-related family protein	signalling.receptor kinases.misc
BnaC04g49200D				-2.95736		-2.43862	Concanavalin A-like lectin protein kinase family protein	signalling.receptor kinases.misc
BnaC02g20110D			-1.63198	-1.24303			HOPW1-1-INDUCED GENE1 (HWI1)	signalling.receptor kinases.misc
BnaC06g06260D				-1.14934		-1.13731	protein kinase-related	signalling.receptor kinases.misc
BnaA05g35900D			-3.4095	-1.35172		-1.04289	Leucine-rich repeat protein kinase family protein	signalling.receptor kinases.misc
BnaC06g31220D	3.2175	3.32721	-2.80354		4.16763		Concanavalin A-like lectin protein kinase family protein	signalling.receptor kinases.misc
BnaC08g02750D					1.89461	-1.53754	Leucine-rich repeat (LRR) family protein	signalling.receptor kinases.misc
BnaA07g28640D		5.49279			4.47249		Concanavalin A-like lectin protein kinase family protein	signalling.receptor kinases.misc
BnaA05g15380D					-1.61251	-1.25036	Leucine-rich repeat protein kinase family protein	signalling.receptor kinases.misc
BnaA05g15180D					-4.8106	-1.64822	Leucine-rich repeat protein kinase family protein	signalling.receptor kinases.misc
BnaC06g43540D	2.09334				2.12054	1.47084	calmodulin like 23 (CML23)	signalling.receptor kinases.misc
BnaA05g15400D			-3.14447			-1.35035	Leucine-rich repeat protein kinase family protein	signalling.receptor kinases.misc
BnaA07g11810D			-4.60423			-1.78945	Leucine-rich repeat transmembrane protein kinase protein	signalling.receptor kinases.misc
BnaA02g15110D			-2.39733			-1.02505	HOPW1-1-INDUCED GENE1 (HWI1)	signalling.receptor kinases.misc
BnaC06g09050D						-1.18272	Leucine-rich repeat protein kinase family protein	signalling.receptor kinases.misc
BnaC06g09080D			-4.4886			-1.61034	Leucine-rich repeat protein kinase family protein	signalling.receptor kinases.misc
BnaC06g09110D			-2.46993			-1.1397	Leucine-rich repeat protein kinase family protein	signalling.receptor kinases.misc
BnaC06g09150D			-2.07291			-1.59203	root hair specific 6 (RHS6)	signalling.receptor kinases.misc
BnaA04g18930D	1.6455	2.58079					receptor like protein 27 (RLP27)	signalling.receptor kinases.misc
BnaC04g11690D	-3.16695						receptor like protein 23 (RLP23)	signalling.receptor kinases.misc
BnaA10g13120D	3.08833	2.52535					Concanavalin A-like lectin protein kinase family protein	signalling.receptor kinases.misc
BnaC04g43170D	1.40899	2.78011	-1.88331				receptor like protein 22 (RLP22)	signalling.receptor kinases.misc
BnaC09g35660D	3.6536	4.51007					Concanavalin A-like lectin protein kinase family protein	signalling.receptor kinases.misc
BnaC03g70280D	-2.47765			-1.96217			Protein kinase superfamily protein	signalling.receptor kinases.proline extensin like
BnaA08g00610D	-3.38454			-2.95736			Protein kinase protein with adenine nucleotide alpha hydrolases-like domain	signalling.receptor kinases.proline extensin like
BnaA01g11220D					-2.24176	-1.0907	receptor kinase 3 (RK3)	signalling.receptor kinases.S-locus glycoprotein like
BnaAnng18600D					-2.21607	-1.27602	cell wall-associated kinase (WAK1)	signalling.receptor kinases.S-locus glycoprotein like
BnaA01g11230D	1.36205	1.93319					B120	signalling.receptor kinases.S-locus glycoprotein like
BnaA08g28110D					-3.03531	-1.36647	Wall-associated kinase family protein	signalling.receptor kinases.wall associated kinase
BnaC07g14600D		-4.05217	-2.99655		-2.05053	-1.21421	wall associated kinase 4 (WAK4)	signalling.receptor kinases.wall associated kinase
BnaC05g16460D		-2.82085			-4.85843		wall-associated kinase 2 (WAK2)	signalling.receptor kinases.wall associated kinase
BnaC09g35930D	4.43696	2.78333			3.3009		Concanavalin A-like lectin protein kinase family protein	signalling.receptor kinases.wall associated kinase
BnaA09g44200D		-2.74898				1.48169	Wall-associated kinase family protein	signalling.receptor kinases.wall associated kinase
BnaCnng71280D		-2.93536	-3.38639				wall-associated kinase 2 (WAK2)	signalling.receptor kinases.wall associated kinase
BnaA02g12620D	1.9037	1.89066					Protein kinase superfamily protein	signalling.receptor kinases.wheat LRK10 like
BnaC01g20320D				3.11045	2.63271	-1.93773	heat shock protein 21 (HSP21)	stress.abiotic.heat
BnaC02g44300D	-4.54643			4.33132		-3.55727	HSP20-like chaperones superfamily protein	stress.abiotic.heat
BnaC02g25950D		-2.53374		1.05294	-3.8565		J8	stress.abiotic.heat
BnaA02g06890D	-1.891			2.75335			HSP20-like chaperones superfamily protein	stress.abiotic.heat
BnaA06g37470D				1.64083	-2.15862	-2.21623	HSP20-like chaperones superfamily protein	stress.abiotic.heat
BnaA06g10730D	3.01139			1.26992	2.9297	-1.14707	heat shock protein 70B (Hsp70b)	stress.abiotic.heat
BnaA03g13170D	2.54718	2.25807		1.34623	1.51937		HSP20-like chaperones superfamily protein	stress.abiotic.heat
BnaA10g12710D				2.13914	1.80486		HSP20-like chaperones superfamily protein	stress.abiotic.heat
BnaA07g15650D				4.78748	2.57371		luminal binding protein (BIP)	stress.abiotic.heat
BnaC09g44630D	3.68462			1.15168	2.6047	-2.31833	17.6 kDa class II heat shock protein (HSP17.6II)	stress.abiotic.heat
BnaC01g17140D	1.62864			1.07948		-1.50946	mitochondrion-localized small heat shock protein 23.6 (HSP23.6-MITO)	stress.abiotic.heat
BnaA03g22890D	4.24773	2.43968		1.41446	2.4494		heat shock transcription factor A2 (HSFA2)	stress.abiotic.heat
BnaC03g05240D	5.19405	4.75727		1.62627	2.71115		17.6 kDa class II heat shock protein (HSP17.6II)	stress.abiotic.heat
BnaC03g11630D	-1.77107			1.5398	1.93627	-1.22039	HSP20-like chaperones superfamily protein	stress.abiotic.heat
BnaA07g35200D			-1.66441	1.32936	-1.80187		J8	stress.abiotic.heat
BnaC06g40110D				1.28338	-1.64542		J8	stress.abiotic.heat
BnaA03g09300D	-1.72968			1.6565		-2.1947	heat shock protein 18.2 (HSP18.2)	stress.abiotic.heat
BnaAnng12060D	2.33156	2.34556			2.08206		heat shock protein 70 (HSP70)	stress.abiotic.heat
BnaAnng12070D	1.86804	2.45069			2.38516		heat shock cognate protein 70-1 (HSC70-1)	stress.abiotic.heat
BnaA02g08820D	1.9133				1.55619		HEAT SHOCK PROTEIN 81.4 (Hsp81.4)	stress.abiotic.heat
BnaC03g26940D	3.97461	2.39077			3.52283		heat shock transcription factor A2 (HSFA2)	stress.abiotic.heat
BnaC05g04430D	-3.02344				3.88753		alpha-crystallin domain 32.1 (ACD32.1)	stress.abiotic.heat
BnaC03g78270D	3.15879	2.33682			2.52674		HSP20-like chaperones superfamily protein	stress.abiotic.heat
BnaC09g42450D	1.48978				1.95464		casein lytic proteinase B3 (CLPB3)	stress.abiotic.heat
BnaA02g35440D	1.86295	2.22772			1.61885		HEAT SHOCK PROTEIN 81.4 (Hsp81.4)	stress.abiotic.heat
BnaA09g55990D	2.59071	1.84304			1.9567		DNAJ heat shock family protein	stress.abiotic.heat
BnaC01g27600D	2.48993	2.68487			3.25961		heat shock cognate protein 70-1 (HSC70-1)	stress.abiotic.heat
BnaC05g12240D	3.21608	2.10172			2.54431	-1.57368	heat shock protein 70B (Hsp70b)	stress.abiotic.heat
BnaC04g01000D	1.48278				2.70297		BCL-2-associated athanogene 6 (BAG6)	stress.abiotic.heat
BnaA09g43710D	2.63931				1.88552		DNAJ heat shock family protein	stress.abiotic.heat
BnaA09g29090D	2.24447	2.16468			2.12557		heat shock cognate protein 70-1 (HSC70-1)	stress.abiotic.heat
BnaA09g29100D	2.07741	2.05635			1.78462		heat shock cognate protein 70-1 (HSC70-1)	stress.abiotic.heat
BnaA01g30490D	2.19313	2.26677	-1.43053		1.66502		heat shock protein 70 (HSP70)	stress.abiotic.heat
BnaA07g20150D	-1.7077				-2.56533		J8	stress.abiotic.heat
BnaA07g22300D	3.28268	1.82408			3.28254		heat shock protein 101 (HSP101)	stress.abiotic.heat
BnaC07g45950D	-1.95712				-2.28437		Chaperone DnaJ-domain superfamily protein	stress.abiotic.heat
BnaA07g31420D	2.21079				1.7776		heat shock protein 101 (HSP101)	stress.abiotic.heat
BnaA08g23680D	2.76182				1.79167		heat shock protein 70B (Hsp70b)	stress.abiotic.heat
BnaC06g32130D			4.39012		1.91971	-2.09652	Chaperone DnaJ-domain superfamily protein	stress.abiotic.heat
BnaC06g35220D	3.94168	2.057			2.65727		heat shock protein 101 (HSP101)	stress.abiotic.heat
BnaA05g25270D	5.06667				2.41109		Chaperone DnaJ-domain superfamily protein	stress.abiotic.heat
BnaA03g32320D	1.82248	2.36574	-1.47902		1.64921		heat shock protein 70 (HSP70)	stress.abiotic.heat
BnaA08g00950D	4.07489	3.09176			3.3281		HSP20-like chaperones superfamily protein	stress.abiotic.heat
BnaC01g16200D	1.25162				1.74754		chloroplast heat shock protein 70-1 (cpHsc70-1)	stress.abiotic.heat
BnaC04g18290D	2.49273	2.38079			2.76223		heat shock cognate protein 70-1 (HSC70-1)	stress.abiotic.heat
BnaC04g18270D	3.46095				3.14626		heat shock cognate protein 70-1 (HSC70-1)	stress.abiotic.heat
BnaC03g28860D					2.3671	-1.87343	ATHSP22.0	stress.abiotic.heat
BnaC02g12680D	4.0287	2.67672			3.87718		HEAT SHOCK PROTEIN 81.4 (Hsp81.4)	stress.abiotic.heat
BnaC02g12700D	3.54405				3.86391		HEAT SHOCK PROTEIN 81.4 (Hsp81.4)	stress.abiotic.heat
BnaA10g04210D	-2.16415				6.36557		alpha-crystallin domain 32.1 (ACD32.1)	stress.abiotic.heat
BnaC03g37850D	1.57893				2.3281		Chaperone DnaJ-domain superfamily protein	stress.abiotic.heat
BnaA03g03740D	3.09253	2.45007	-1.8154		1.52652		17.6 kDa class II heat shock protein (HSP17.6II)	stress.abiotic.heat
BnaA01g11670D			-2.1592		-2.34807	-1.48033	HSP20-like chaperones superfamily protein	stress.abiotic.heat
BnaA05g01560D	2.0336				2.93718		BCL-2-associated athanogene 6 (BAG6)	stress.abiotic.heat
BnaA10g20610D	2.71111	3.02699			2.41975	-1.44475	17.6 kDa class II heat shock protein (HSP17.6II)	stress.abiotic.heat
BnaC08g16850D	1.97548				1.67224		heat shock protein 70B (Hsp70b)	stress.abiotic.heat
BnaC06g23110D	1.39254				1.51963		heat shock protein 101 (HSP101)	stress.abiotic.heat
BnaC06g21280D	1.8799				2.76574		ATHSP22.0	stress.abiotic.heat
BnaA09g21510D	1.42281				2.59528		AT-HSFB2B	stress.abiotic.heat
BnaA03g24840D	2.78467				2.78632		AT-HSFB2B	stress.abiotic.heat
BnaC02g04180D					2.05348	-1.10943	17.6 kDa class II heat shock protein (HSP17.6II)	stress.abiotic.heat
BnaC03g42170D					2.69488	2.39788	CLOROPLASTOS ALTERADOS 1 (CLA1)	stress.abiotic.heat
BnaC06g33610D		1.87937				-1.37203	Chaperone DnaJ-domain superfamily protein	stress.abiotic.heat
BnaA09g43130D	1.82835	1.92059					DNAJ heat shock N-terminal domain-containing protein	stress.abiotic.heat
BnaA07g30160D	1.7301	2.63818	-2.40595				Chaperone DnaJ-domain superfamily protein	stress.abiotic.heat
BnaC08g35620D	1.72004	2.37871					DNAJ heat shock N-terminal domain-containing protein	stress.abiotic.heat
BnaC01g13220D	-2.16022	-3.92177					HSP20-like chaperones superfamily protein	stress.abiotic.heat
BnaC03g55440D	1.36855				1.4671		mitogen-activated protein kinase 3 (MPK3)	stress.biotic.kinases
BnaCnng75160D				-2.14275		-3.51879	receptor like protein 30 (RLP30)	stress.biotic.PR-proteins
BnaA05g08950D	3.76555	5.9239		1.90424	2.73879		disease resistance family protein / LRR family protein	stress.biotic.PR-proteins
BnaC03g47400D				-1.53702		-1.20057	disease resistance protein (TIR-NBS-LRR class), putative	stress.biotic.PR-proteins
BnaC09g20630D	1.34338	2.32095			-1.77016	-1.04301	Disease resistance protein (TIR-NBS-LRR class) family	stress.biotic.PR-proteins
BnaC09g20620D		-2.14578	-1.67842		-3.00245		Disease resistance protein (TIR-NBS-LRR class)	stress.biotic.PR-proteins
BnaC03g47360D		-2.09144			-1.9452		Disease resistance protein (TIR-NBS-LRR class) family	stress.biotic.PR-proteins
BnaC09g07700D			-2.16028		-2.89383		Leucine-rich repeat (LRR) family protein	stress.biotic.PR-proteins
BnaC03g05380D	2.90923	2.27666			2.57081		Disease resistance protein (TIR-NBS-LRR class)	stress.biotic.PR-proteins
BnaA03g38380D	-1.51841	-1.98879			-3.12828	-1.67114	Disease resistance protein (TIR-NBS-LRR class) family	stress.biotic.PR-proteins
BnaC06g23690D					-1.73122	1.27586	kunitz trypsin inhibitor 1 (KTI1)	stress.biotic.PR-proteins
BnaA06g35960D	-1.25472	-2.58972					Disease resistance protein (TIR-NBS-LRR class) family	stress.biotic.PR-proteins
BnaA07g28550D	3.39682	7.39726	-3.26272				Leucine-rich repeat (LRR) family protein	stress.biotic.PR-proteins
BnaC06g07650D	1.95241		-2.11843				Leucine-rich repeat (LRR) family protein	stress.biotic.PR-proteins
BnaC03g19250D	1.47313	2.96927					disease resistance family protein / LRR family protein	stress.biotic.PR-proteins
BnaA03g16050D	1.64984	2.90292	-1.88177				disease resistance family protein / LRR family protein	stress.biotic.PR-proteins
BnaA04g23060D		-3.81298	-3.1892				Disease resistance-responsive (dirigent-like protein) family protein	stress.biotic.PR-proteins
BnaC04g02990D				1.94059	-1.35096	-1.15353	trypsin inhibitor protein 1 (TI1)	stress.biotic.PR-proteins.plant defensins
BnaC04g52990D			3.40502	2.27389		-1.32385	trypsin inhibitor protein 1 (TI1)	stress.biotic.PR-proteins.plant defensins
BnaA05g03390D		2.66795		2.08534			trypsin inhibitor protein 1 (TI1)	stress.biotic.PR-proteins.plant defensins
BnaA09g03390D			-2.07308	1.85411			Kunitz family trypsin and protease inhibitor protein	stress.biotic.PR-proteins.proteinase inhibitors
BnaA09g03380D			-1.92397	1.13608			Rab5-interacting family protein	stress.biotic.PR-proteins.proteinase inhibitors
BnaCnng44790D				1.72365			Kunitz family trypsin and protease inhibitor protein	stress.biotic.PR-proteins.proteinase inhibitors
BnaCnng44800D			-5.59216	1.39571			Kunitz family trypsin and protease inhibitor protein	stress.biotic.PR-proteins.proteinase inhibitors
BnaAnng03910D				-2.90077	-3.70119	-2.21696	Serine protease inhibitor (SERPIN) family protein	stress.biotic.PR-proteins.proteinase inhibitors
BnaC04g49060D	-4.48378			-2.05418	2.87372		Scorpion toxin-like knottin superfamily protein	stress.biotic.PR-proteins.proteinase inhibitors.trypsin inhibitor
BnaC02g46470D				2.66401	-2.51462		kunitz trypsin inhibitor 1 (KTI1)	stress.biotic.PR-proteins.proteinase inhibitors.trypsin inhibitor
BnaC06g23700D				2.0614	-2.55924		kunitz trypsin inhibitor 1 (KTI1)	stress.biotic.PR-proteins.proteinase inhibitors.trypsin inhibitor
BnaAnng30440D				4.09358	-1.58201		kunitz trypsin inhibitor 1 (KTI1)	stress.biotic.PR-proteins.proteinase inhibitors.trypsin inhibitor
BnaA07g22750D				1.99954	-2.16084		kunitz trypsin inhibitor 1 (KTI1)	stress.biotic.PR-proteins.proteinase inhibitors.trypsin inhibitor
BnaA07g30710D				2.84332	-1.61414		kunitz trypsin inhibitor 1 (KTI1)	stress.biotic.PR-proteins.proteinase inhibitors.trypsin inhibitor
BnaA07g30760D				1.17365		-1.42655	kunitz trypsin inhibitor 1 (KTI1)	stress.biotic.PR-proteins.proteinase inhibitors.trypsin inhibitor
BnaC06g33470D	-4.82316			-2.44593	4.20487		Kunitz family trypsin and protease inhibitor protein	stress.biotic.PR-proteins.proteinase inhibitors.trypsin inhibitor
BnaC06g34250D	1.73631	2.3426		1.2379			kunitz trypsin inhibitor 1 (KTI1)	stress.biotic.PR-proteins.proteinase inhibitors.trypsin inhibitor
BnaA05g03400D				2.09065		-1.52575	Scorpion toxin-like knottin superfamily protein	stress.biotic.PR-proteins.proteinase inhibitors.trypsin inhibitor
BnaC06g34210D					2.91306	-2.64026	kunitz trypsin inhibitor 1 (KTI1)	stress.biotic.PR-proteins.proteinase inhibitors.trypsin inhibitor
BnaC08g42050D		-2.85187			-2.76113		C-terminal cysteine residue is changed to a serine 1 (CXXS1)	stress.biotic.PR-proteins.proteinase inhibitors.trypsin inhibitor
BnaC05g13820D			-2.5096			-1.06161	Kunitz family trypsin and protease inhibitor protein	stress.biotic.PR-proteins.proteinase inhibitors.trypsin inhibitor
BnaA06g12080D			-3.63888			-1.2687	Kunitz family trypsin and protease inhibitor protein	stress.biotic.PR-proteins.proteinase inhibitors.trypsin inhibitor
BnaA04g25150D	1.21455		-4.37291				Scorpion toxin-like knottin superfamily protein	stress.biotic.PR-proteins.proteinase inhibitors.trypsin inhibitor
BnaC09g12570D	1.72238			-2.62615	3.00444		Disease resistance protein (TIR-NBS-LRR class) family	stress.biotic.receptors
BnaC06g27830D	2.29102			-1.55397			Disease resistance protein (TIR-NBS-LRR class) family	stress.biotic.receptors
BnaA03g25330D	3.42281			-1.27628			Disease resistance protein (TIR-NBS-LRR class) family	stress.biotic.receptors
BnaA09g18030D			-2.62413		-3.13484		Disease resistance protein (TIR-NBS-LRR class) family	stress.biotic.receptors
BnaC06g34040D	-2.64757				-2.63806	-2.26237	Disease resistance protein (TIR-NBS class)	stress.biotic.receptors
BnaC03g34840D		-3.37053			-3.24176	-1.7712	Disease resistance protein (TIR-NBS-LRR class)	stress.biotic.receptors
BnaC09g51450D		-2.81636			-3.69744		Disease resistance protein (TIR-NBS-LRR class) family	stress.biotic.receptors
BnaC09g18900D						-2.74473	disease resistance protein (TIR-NBS-LRR class), putative	stress.biotic.regulation of transcription
BnaA03g47120D	2.73664	3.01294		2.32805			Riboflavin synthase-like superfamily protein	stress.biotic.respiratory burst
BnaA08g22180D	4.54983	4.89242			2.78061		TIFY10A	stress.biotic.signalling
BnaC08g36840D	4.63783	4.13488			1.64815		TIFY10A	stress.biotic.signalling
BnaC08g18640D	3.30399	4.20391	-1.59583		2.80698		TIFY10A	stress.biotic.signalling
BnaC03g21930D		2.31939	2.31296		1.77662	2.2566	MILDEW RESISTANCE LOCUS O 12 (MLO12)	stress.biotic.signalling
BnaC01g38510D	1.69412				1.83019		heat shock protein 70 (HSP70)	stress.biotic.signalling.MLO-like
BnaC03g21940D			-3.23428			-1.294	MILDEW RESISTANCE LOCUS O 12 (MLO12)	stress.biotic.signalling.MLO-like
