# Supplementary material for: Regulatory mechanism analysis of signal transduction genes during rapeseed (Brassica napus L.) germination under aluminum stress using WGCNA combination with QTL
Source: Front Plant Sci. 2025 Jan 31;16:1546572. doi: 10.3389/fpls.2025.1546572 (PMC11825321; doi:10.3389/fpls.2025.1546572)
Supplement: Supplementary file 3 [file Table3.xlsx]

## Sheet: Supplementary Table S3
Supplementary Table S3 The expression of DEGs associated with Al stress signal transduction pathways in S and R lines
Pathways	SC3 VS ST3		SC5 VS ST5		SC7 VS ST7		RC3 VS RT3		RC5 VS RT5		RC7 VS ST7
	up	down	up	down	up	down	up	down	up	down	up	down
hormone signaling
auxin	27	10	28	12	8	21	11	14	15	17	6	28
brassinost	2	5	7	1	4	4	5	4	4	5	1	9
ABA	11	1	5	4	2	7	-	7	9	3	2	1
ethylene	50	12	15	11	8	23	2	23	31	19	25	11
SA	5	2	9	3	2	7	6	-	4	7	-	3
JA	17	7	28	3	4	14	6	7	19	-	-	9
functional protein
cell wall	55	32	51	28	16	87	15	62	36	14	8	48
beta glycosidase	7	1	12	4	3	4	3	5	3	6	-	1
proteolysis	77	34	12	2	35	51	44	33	63	52	24	48
respiratory burst
redox state	12	11	13	11	8	7	9	5	6	12	6	6
peroxidases	8	9	13	19	11	37	12	5	4	29	1	31
glutathione S-transferase	11	2	16	3	3	12	26	4	2	23	4	6
signal
signgaling	133	24	80	31	20	111	25	50	52	80	25	78
MAPK	8	-	5	-	-	2	-	2	2	1	1	-
transcription factor
ERF	38	2	5	-	11	10	10	18	34	17	21	10
bZIP	2	-	15	4	1	2	5	1	-	11	-	-
WRKY	28	1	28	4	3	18	3	6	7	16	2	9
MYB	27	5	15	11	10	11	1	10	21	7	15	4
DOF	2	-	2	1	1	0	-	-	-	5	-	-
stress protein
heat shock proteins	68	9	43	4	3	11	24	-	72	8	1	18
secondary metabolites	25	40	55	40	17	83	27	31	40	51	16	46
Tatal	613	207	457	196	170	522	234	287	424	383	158	366
