# Supplementary material for: Regulatory mechanism analysis of signal transduction genes during rapeseed (Brassica napus L.) germination under aluminum stress using WGCNA combination with QTL
Source: Front Plant Sci. 2025 Jan 31;16:1546572. doi: 10.3389/fpls.2025.1546572 (PMC11825321; doi:10.3389/fpls.2025.1546572)
Supplement: Supplementary file 4 [file Table4.xlsx]

## Sheet: Supplementary Table S4
Supplementary Table S4 Summary of candidate modules' hub genes
GeneID	Module	Module membership	Gene significance	TFS	Gene accession	Gene description
BnaA03g50900D	black	0.991587	0.837716		AT4G34150	Calcium-dependent lipid-binding (CaLB domain) family protein
BnaC08g18280D	black	0.990231	0.783045		AT1G18740	FUNCTIONS IN: molecular_function unknown
BnaC09g48250D	black	0.989453	0.808561		AT5G07070	CBL-interacting protein kinase 2 (CIPK2)
BnaA08g06880D	black	0.985945	0.799641		AT1G32920	unknown protein
BnaC07g50450D	black	0.980815	0.794034		AT4G27657	unknown protein
BnaC03g16540D	black	0.97925	0.764717		AT2G30020	Protein phosphatase 2C family protein
BnaA03g52830D	black	0.979223	0.840536	ERF	AT4G34410	redox responsive transcription factor 1 (RRTF1)
BnaC03g49620D	black	0.979113	0.752931		AT5G64660	CYS, MET, PRO, and GLY protein 2 (CMPG2)
BnaC06g06630D	black	0.978717	0.776027		AT1G53870	Protein of unknown function (DUF567)
BnaC07g49750D	black	0.978245	0.776598		AT5G23130	Peptidoglycan-binding LysM domain-containing protein
BnaC07g39590D	black	0.976909	0.734516		AT4G25380	stress-associated protein 10 (SAP10)
BnaA09g44290D	black	0.976418	0.86548	ERF	AT1G19210	Integrase-type DNA-binding superfamily protein
BnaA08g11220D	black	0.975632	0.817985	ERF	AT4G34410	redox responsive transcription factor 1 (RRTF1)
BnaC03g18590D	black	0.975217	0.839363		AT2G33360	Protein of unknown function (DUF3527)
BnaAnng22550D	black	0.974946	0.676782		AT1G18740	FUNCTIONS IN: molecular_function unknown
BnaC08g07690D	black	0.974806	0.748727		AT1G32920	unknown protein
BnaA06g30060D	black	0.974671	0.76252		AT5G48655	RING/U-box superfamily protein
BnaC08g07580D	black	0.97421	0.682771	bHLH	AT1G32640	MYC2
BnaAnng11900D	black	0.97353	0.773723
BnaC01g20260D	black	0.972966	0.816877		AT4G27657	unknown protein
BnaC01g33270D	black	0.972526	0.673007	C2H2	AT3G19580	zinc-finger protein 2 (ZF2)
BnaC06g27490D	black	0.97171	0.732678		AT5G43620	Pre-mRNA cleavage complex II
BnaC04g49870D	black	0.9714	0.875022	ERF	AT2G44840	ethylene-responsive element binding factor 13 (ERF13)
BnaA06g23600D	black	0.97044	0.736892		AT5G64660	CYS, MET, PRO, and GLY protein 2 (CMPG2)
BnaA04g06030D	black	0.96964	0.800049		AT4G14450	unknown protein
BnaA03g10420D	black	0.969438	0.803765		AT5G57100	Nucleotide/sugar transporter family protein
BnaA02g13370D	black	0.969057	0.846271		AT1G67810	sulfur E2 (SUFE2)
BnaA06g12890D	black	0.968518	0.704828		AT1G18740	FUNCTIONS IN: molecular_function unknown
BnaCnng41620D	black	0.96754	0.842318		AT1G66700	PXMT1
BnaC03g08410D	black	0.96711	0.756018		AT5G17350	unknown protein
BnaC07g44740D	black	0.966815	0.831971		AT4G34150	Calcium-dependent lipid-binding (CaLB domain) family protein
BnaC06g43940D	black	0.966655	0.704316		AT1G73540	nudix hydrolase homolog 21 (NUDT21)
BnaAnng18430D	black	0.965337	0.864518		AT5G03210	unknown protein
BnaC09g48410D	black	0.964893	0.819302		AT5G07240	IQ-domain 24 (IQD24)
BnaC02g43000D	black	0.96461	0.664385		AT5G64310	arabinogalactan protein 1 (AGP1)
BnaAnng11910D	black	0.964409	0.840356
BnaA03g13640D	black	0.964024	0.776175		AT2G30020	Protein phosphatase 2C family protein
BnaA03g13650D	black	0.963659	0.695594		AT2G30020	Protein phosphatase 2C family protein
BnaC05g50160D	black	0.96311	0.701854		AT1G18740	FUNCTIONS IN: molecular_function unknown
BnaC03g69420D	black	0.962613	0.822268	ERF	AT3G15210	ethylene responsive element binding factor 4 (ERF4)
BnaC05g22380D	black	0.962365	0.763082		AT1G29340	plant U-box 17 (PUB17)
BnaC08g36830D	black	0.96046	0.897041	ERF	AT1G19210	Integrase-type DNA-binding superfamily protein
BnaC09g35160D	black	0.960243	0.862625	C2H2	AT5G59820	RESPONSIVE TO HIGH LIGHT 41 (RHL41)
BnaC03g00080D	black	0.959619	0.774168		AT5G01710	methyltransferases
BnaA04g27560D	black	0.959536	0.834627		AT3G57930	unknown protein
BnaC08g18660D	black	0.959478	0.866475	ERF	AT1G19210	Integrase-type DNA-binding superfamily protein
BnaA03g55990D	black	0.959334	0.743053		AT5G17350	unknown protein
BnaC05g14050D	black	0.958999	0.872134		AT1G18300	nudix hydrolase homolog 4 (NUDT4)
BnaA09g26890D	black	0.957875	0.705031		AT1G29340	plant U-box 17 (PUB17)
BnaC03g74490D	black	0.957168	0.741921		AT3G23170	unknown protein
BnaA03g15380D	black	0.95692	0.784764		AT2G33360	Protein of unknown function (DUF3527)
BnaC09g04840D	black	0.956057	0.788367		AT5G23530	carboxyesterase 18 (CXE18)
BnaC03g05380D	black	0.955865	0.765149		AT5G11250	Disease resistance protein (TIR-NBS-LRR class)
BnaA07g31860D	black	0.955163	0.852865	ERF	AT1G74930	ORA47
BnaA04g24650D	black	0.954999	0.771586		AT2G42760	unknown protein
BnaA06g34410D	black	0.954911	0.77449
BnaC08g17880D	black	0.954801	0.641547		AT1G18300	nudix hydrolase homolog 4 (NUDT4)
BnaC06g35730D	black	0.954016	0.847754	ERF	AT1G74930	ORA47
BnaA03g48730D	black	0.953236	0.739477		AT4G27657	unknown protein
BnaCnng31550D	black	0.952415	0.685433	ERF	AT1G12610	DWARF AND DELAYED FLOWERING 1 (DDF1)
BnaC09g35930D	black	0.952243	0.805587		AT5G60300	Concanavalin A-like lectin protein kinase family protein
BnaC04g23900D	black	0.950568	0.833386		AT3G57930	unknown protein
BnaA10g23540D	black	0.949868	0.806478		AT5G07070	CBL-interacting protein kinase 2 (CIPK2)
BnaC08g49480D	black	0.949237	0.618211		AT1G18740	FUNCTIONS IN: molecular_function unknown
BnaA06g12450D	black	0.94841	0.752701		AT1G18300	nudix hydrolase homolog 4 (NUDT4)
BnaA02g11090D	black	0.947826	0.674964	ERF	AT5G52020	Integrase-type DNA-binding superfamily protein
BnaA05g01350D	black	0.947194	0.642549		AT2G46490	unknown protein
BnaC01g28450D	black	0.946505	0.871315		AT1G59910	Actin-binding FH2 (formin homology 2) family protein
BnaA10g07630D	black	0.946385	0.782138	ERF	AT5G51990	C-repeat-binding factor 4 (CBF4)
BnaCnng20480D	black	0.946022	0.683959		AT1G02660	alpha/beta-Hydrolases superfamily protein
BnaA08g18380D	black	0.945687	0.867067	ERF	AT1G28370	ERF domain protein 11 (ERF11)
BnaC02g09390D	black	0.945525	0.650609		AT5G22250	Polynucleotidyl transferase, ribonuclease H-like superfamily protein
BnaA10g12780D	black	0.94521	0.783238	C2H2	AT5G59820	RESPONSIVE TO HIGH LIGHT 41 (RHL41)
BnaCnng09130D	black	0.944736	0.789512	ERF	AT2G44840	ethylene-responsive element binding factor 13 (ERF13)
BnaA02g22420D	black	0.944126	0.627121		AT5G43890	YUCCA5 (YUC5)
BnaA02g22670D	black	0.943727	0.639388		AT5G44350	ethylene-responsive nuclear protein -related
BnaA02g16460D	black	0.943303	0.769179		AT1G73540	nudix hydrolase homolog 21 (NUDT21)
BnaA08g22690D	black	0.942825	0.61787		AT1G18300	nudix hydrolase homolog 4 (NUDT4)
BnaA04g25900D	black	0.942473	0.627098	ERF	AT2G44840	ethylene-responsive element binding factor 13 (ERF13)
BnaA07g28840D	black	0.942176	0.781932		AT1G70740	Protein kinase superfamily protein
BnaA07g21980D	black	0.941803	0.757796	ERF	AT1G74930	ORA47
BnaCnng14910D	black	0.941785	0.899533		AT1G63090	phloem protein 2-A11 (PP2-A11)
BnaC03g17800D	black	0.940397	0.760282		AT2G31880	SUPPRESSOR OF BIR1 1 (SOBIR1)
BnaC04g52100D	black	0.939615	0.6537		AT2G46490	unknown protein
BnaC06g31180D	black	0.939434	0.760681		AT1G70090	glucosyl transferase family 8 (LGT8)
BnaA03g08280D	black	0.939344	0.692166		AT5G21940	unknown protein
BnaA03g37010D	black	0.939253	0.793855	MYB	AT3G23250	myb domain protein 15 (MYB15)
BnaA03g15910D	black	0.939197	0.753083		AT2G34600	jasmonate-zim-domain protein 7 (JAZ7)
BnaC07g25020D	black	0.938636	0.84641		AT3G28340	galacturonosyltransferase-like 10 (GATL10)
BnaC01g26440D	black	0.938615	0.833043	MYB	AT3G50060	myb domain protein 77 (MYB77)
BnaA09g27300D	black	0.938157	0.847082	ERF	AT1G28370	ERF domain protein 11 (ERF11)
BnaC09g06860D	black	0.937765	0.745765		AT5G65300	unknown protein
BnaC05g37890D	black	0.937668	0.733127		AT5G22250	Polynucleotidyl transferase, ribonuclease H-like superfamily protein
BnaC06g22710D	black	0.936216	0.739555	ERF	AT1G74930	ORA47
BnaA05g21450D	black	0.935185	0.906708		AT3G18710	plant U-box 29 (PUB29)
BnaA10g14100D	black	0.934711	0.643979		AT5G22250	Polynucleotidyl transferase, ribonuclease H-like superfamily protein
BnaA06g31630D	black	0.933351	0.783962		AT3G28340	galacturonosyltransferase-like 10 (GATL10)
BnaA08g18390D	black	0.93293	0.853116	ERF	AT1G28360	ERF domain protein 12 (ERF12)
BnaA04g02380D	black	0.932827	0.732484		AT3G57450	unknown protein
BnaC09g01270D	black	0.93245	0.62962		AT3G26980	membrane-anchored ubiquitin-fold protein 4 precursor (MUB4)
BnaC07g15480D	black	0.932284	0.73878		AT1G20310	unknown protein
BnaA01g34500D	black	0.932277	0.882138		AT4G36550	ARM repeat superfamily protein
BnaA09g54980D	black	0.932064	0.886789		AT3G54000	unknown protein
BnaC03g08390D	black	0.931878	0.761251		AT5G17350	unknown protein
BnaC09g07330D	black	0.931266	0.70643		AT5G67350	unknown protein
BnaC07g36460D	black	0.930414	0.646064		AT4G20880	ethylene-responsive nuclear protein / ethylene-regulated nuclear protein (ERT2)
BnaC06g37490D	black	0.930321	0.830515		AT1G76650	calmodulin-like 38 (CML38)
BnaA07g28670D	black	0.929794	0.658805		AT1G70140	formin 8 (FH8)
BnaA09g53510D	black	0.929258	0.666765		AT5G42380	calmodulin like 37 (CML37)
BnaC09g12690D	black	0.929256	0.665525		AT1G63840	RING/U-box superfamily protein
BnaA07g01080D	black	0.928906	0.791232		AT2G19710	Regulator of Vps4 activity in the MVB pathway protein
BnaA08g24480D	black	0.927446	0.750812		AT1G12990	beta-1,4-N-acetylglucosaminyltransferase family protein
BnaA03g55280D	black	0.926326	0.771989	ERF	AT5G05410	DRE-binding protein 2A (DREB2A)
BnaC07g50440D	black	0.923695	0.79053		AT4G27657	unknown protein
BnaC05g42230D	black	0.92357	0.673144		AT5G05300	unknown protein
BnaCnng70410D	black	0.921689	0.762619		AT4G30440	UDP-D-glucuronate 4-epimerase 1 (GAE1)
BnaC05g22150D	black	0.919942	0.913749		AT4G01360	unknown protein
BnaC04g14780D	black	0.91984	0.581617		AT2G30020	Protein phosphatase 2C family protein
BnaA08g02680D	black	0.919388	0.603662		AT1G49450	Transducin/WD40 repeat-like superfamily protein
BnaAnng41640D	black	0.918665	0.901973		AT5G45630	CONTAINS InterPro DOMAIN/s: Protein of unknown function DUF584 (InterPro:IPR007608)
BnaC05g34400D	black	0.917834	0.842897		AT3G18710	plant U-box 29 (PUB29)
BnaC06g23100D	black	0.917829	0.82346		AT1G74370	RING/U-box superfamily protein
BnaC06g16210D	black	0.917795	0.754271		AT3G57930	unknown protein
BnaC02g16290D	black	0.916888	0.835859		AT1G64980	Nucleotide-diphospho-sugar transferases superfamily protein
BnaA05g15300D	black	0.916673	0.83832		AT1G51660	mitogen-activated protein kinase kinase 4 (MKK4)
BnaA03g18670D	black	0.91509	0.621961		AT2G39650	Protein of unknown function (DUF506)
BnaC03g22390D	black	0.914696	0.682496		AT2G40000	ortholog of sugar beet HS1 PRO-1 2 (HSPRO2)
BnaA06g17960D	black	0.912977	0.664085		AT3G46620	zinc finger (C3HC4-type RING finger) family protein
BnaC04g28670D	black	0.911171	0.623904		AT4G14450	unknown protein
BnaC07g25000D	black	0.910976	0.779269		AT3G28180	Cellulose-synthase-like C4 (CSLC04)
BnaC03g74520D	black	0.910935	0.76091		AT3G23250	myb domain protein 15 (MYB15)
BnaA09g35410D	black	0.906704	0.81145		AT3G55840	Hs1pro-1 protein
BnaA08g01300D	black	0.906553	0.689169	ERF	AT1G53170	ethylene response factor 8 (ERF8)
BnaA04g17200D	black	0.905881	0.558835		AT2G30020	Protein phosphatase 2C family protein
BnaA10g23680D	black	0.90576	0.758188		AT5G07240	IQ-domain 24 (IQD24)
BnaC08g17460D	black	0.905269	0.780983		AT1G17620	Late embryogenesis abundant (LEA) hydroxyproline-rich glycoprotein family
BnaA07g11550D	black	0.904522	0.535192		AT1G20310	unknown protein
BnaC03g52390D	black	0.904443	0.658716		AT3G49530	NAC domain containing protein 62 (NAC062)
BnaC09g11580D	black	0.904027	0.773595		AT1G63840	RING/U-box superfamily protein
BnaA06g23830D	black	0.903833	0.611678		AT5G64900	precursor of peptide 1 (PROPEP1)
BnaA10g22740D	black	0.903292	0.895698		AT5G08740	NAD(P)H dehydrogenase C1 (NDC1)
BnaC06g31250D	black	0.903145	0.543343		AT1G70140	formin 8 (FH8)
BnaC01g05620D	black	0.902908	0.815408	ERF	AT4G32800	Integrase-type DNA-binding superfamily protein
BnaC03g52400D	black	0.902105	0.683282	NAC	AT3G49530	NAC domain containing protein 62 (NAC062)
BnaC02g22250D	black	0.902071	0.605917		AT1G73540	nudix hydrolase homolog 21 (NUDT21)
BnaCnng44430D	black	0.901714	0.724136		AT2G39380	exocyst subunit exo70 family protein H2 (EXO70H2)
BnaC05g01360D	black	0.900681	0.690244		AT5G38700	unknown protein
BnaA07g30920D	black	0.900241	0.610612		AT1G73540	nudix hydrolase homolog 21 (NUDT21)
BnaA01g17740D	black	0.899339	0.881976		AT4G16120	COBRA-like protein-7 precursor (COBL7)
BnaA04g18590D	black	0.899317	0.855911		AT2G31880	SUPPRESSOR OF BIR1 1 (SOBIR1)
BnaC01g10080D	black	0.898316	0.707065	ERF	AT4G17490	ethylene responsive element binding factor 6 (ERF6)
BnaC02g17580D	black	0.898022	0.577542		AT1G67810	sulfur E2 (SUFE2)
BnaA05g27660D	black	0.897593	0.698617		AT3G11410	protein phosphatase 2CA (PP2CA)
BnaC07g31640D	black	0.897178	0.693387	MYB	AT3G50060	myb domain protein 77 (MYB77)
BnaA03g09400D	black	0.897079	0.575847		AT5G59550	zinc finger (C3HC4-type RING finger) family protein
BnaCnng28090D	black	0.896446	0.692642		AT1G10560	plant U-box 18 (PUB18)
BnaC08g24720D	black	0.896087	0.569083		AT3G53720	cation/H+ exchanger 20 (CHX20)
BnaA07g32970D	black	0.896072	0.863453		AT1G76650	calmodulin-like 38 (CML38)
BnaC02g10660D	black	0.895677	0.739416		AT5G58430	exocyst subunit exo70 family protein B1 (EXO70B1)
BnaA07g32700D	black	0.895541	0.58513		AT1G76410	ATL8
BnaA07g33640D	black	0.894951	0.859562	ERF	AT1G77640	Integrase-type DNA-binding superfamily protein
BnaCnng63180D	black	0.893581	0.634845	ERF	AT1G28370	ERF domain protein 11 (ERF11)
BnaA05g12330D	black	0.893559	0.564615		AT2G30020	Protein phosphatase 2C family protein
BnaA07g31490D	black	0.893496	0.863111		AT1G74370	RING/U-box superfamily protein
BnaA07g16490D	black	0.892457	0.841182	GATA	AT3G54810	BLUE MICROPYLAR END 3 (BME3)
BnaC09g16820D	black	0.892328	0.589888		AT5G42380	calmodulin like 37 (CML37)
BnaC06g38250D	black	0.892002	0.908255	ERF	AT1G77640	Integrase-type DNA-binding superfamily protein
BnaC09g28190D	black	0.891469	0.607722	ERF	AT5G51990	C-repeat-binding factor 4 (CBF4)
BnaAnng01320D	black	0.891322	0.60506	ERF	AT5G05410	DRE-binding protein 2A (DREB2A)
BnaA05g19210D	black	0.889778	0.662065		AT3G19970	alpha/beta-Hydrolases superfamily protein
BnaC04g35000D	black	0.889179	0.509023		AT2G22500	uncoupling protein 5 (UCP5)
BnaC07g11700D	black	0.888734	0.5233	C2H2	AT1G27730	salt tolerance zinc finger (STZ)
BnaC04g38620D	black	0.888283	0.640118		AT2G27080	Late embryogenesis abundant (LEA) hydroxyproline-rich glycoprotein family
BnaC06g43540D	black	0.888257	0.659812		AT1G66400	calmodulin like 23 (CML23)
BnaC08g26770D	black	0.88811	0.858914		AT3G55840	Hs1pro-1 protein
BnaC09g12570D	black	0.887954	0.706124		AT1G63880	Disease resistance protein (TIR-NBS-LRR class) family
BnaC06g37480D	black	0.88685	0.728621		AT1G76640	Calcium-binding EF-hand family protein
BnaA06g27060D	black	0.886421	0.595178	NAC	AT5G24590	TCV-interacting protein (TIP)
BnaA06g00670D	black	0.885869	0.981081		AT1G53870	Protein of unknown function (DUF567)
BnaA02g05510D	black	0.885332	0.572702		AT5G22250	Polynucleotidyl transferase, ribonuclease H-like superfamily protein
BnaA10g25000D	black	0.885022	0.72732	ERF	AT5G05410	DRE-binding protein 2A (DREB2A)
BnaC02g21440D	black	0.88445	0.865889		AT1G72520	PLAT/LH2 domain-containing lipoxygenase family protein
BnaC03g22170D	black	0.883769	0.606112		AT2G39650	Protein of unknown function (DUF506)
BnaA02g28700D	black	0.883388	0.769857		AT3G27210	unknown protein
BnaA03g39580D	black	0.883358	0.739705		AT5G23130	Peptidoglycan-binding LysM domain-containing protein
BnaC04g43940D	black	0.882876	0.749867		AT2G33510	unknown protein
BnaAnng07170D	black	0.88259	0.641092		AT5G47070	Protein kinase superfamily protein
BnaA01g26030D	black	0.882323	0.560484	C2H2	AT3G19580	zinc-finger protein 2 (ZF2)
BnaA07g11440D	black	0.882131	0.608324		AT1G20470	SAUR-like auxin-responsive protein family
BnaA01g06610D	black	0.881255	0.709554		AT4G30440	UDP-D-glucuronate 4-epimerase 1 (GAE1)
BnaC05g11760D	black	0.881022	0.505303		AT1G15430	Protein of unknown function (DUF1644)
BnaAnng26610D	black	0.88	0.868815		AT1G19210	Integrase-type DNA-binding superfamily protein
BnaCnng76780D	black	0.878553	0.743513		AT1G76650	calmodulin-like 38 (CML38)
BnaA03g22820D	black	0.878023	0.730321		AT2G25690	Protein of unknown function (DUF581)
BnaA09g02250D	black	0.878012	0.890725		AT3G28340	galacturonosyltransferase-like 10 (GATL10)
BnaCnng38440D	black	0.877788	0.562525		AT4G27280	Calcium-binding EF-hand family protein
BnaC02g06510D	black	0.876797	0.746579		AT5G16360	NC domain-containing protein-related
BnaA04g12450D	black	0.875669	0.97753		AT2G21780	unknown protein
BnaA10g12520D	black	0.874577	0.526898		AT5G59550	zinc finger (C3HC4-type RING finger) family protein
BnaC06g35300D	black	0.873996	0.666428		AT1G74380	xyloglucan xylosyltransferase 5 (XXT5)
BnaA09g16650D	black	0.873911	0.780507		AT5G43880	Protein of unknown function (DUF3741)
BnaC04g40810D	black	0.873818	0.517378		AT2G30020	Protein phosphatase 2C family protein
BnaC05g33170D	black	0.873418	0.536602	C2H2	AT3G19580	zinc-finger protein 2 (ZF2)
BnaA01g24460D	black	0.873108	0.672649	HSF	AT3G22830	heat shock transcription factor A6B (HSFA6B)
BnaC07g22160D	black	0.872725	0.834537		AT2G03240	EXS (ERD1/XPR1/SYG1) family protein
BnaC02g12680D	black	0.872645	0.540193		AT5G56000	HEAT SHOCK PROTEIN 81.4 (Hsp81.4)
BnaA03g09250D	black	0.871939	0.604451	C2H2	AT5G59820	RESPONSIVE TO HIGH LIGHT 41 (RHL41)
BnaC03g11820D	black	0.871671	0.510235		AT5G59590	UDP-glucosyl transferase 76E2 (UGT76E2)
BnaC09g01660D	black	0.87157	0.656151		AT3G28340	galacturonosyltransferase-like 10 (GATL10)
BnaA03g25630D	black	0.869268	0.602344		AT4G05010	F-box family protein
BnaC09g49920D	black	0.868944	0.626343	ERF	AT5G05410	DRE-binding protein 2A (DREB2A)
BnaA02g16020D	black	0.868513	0.823622		AT1G72520	PLAT/LH2 domain-containing lipoxygenase family protein
BnaA09g54110D	black	0.868039	0.693882		AT2G42760	unknown protein
BnaA07g08440D	black	0.867232	0.684265	ERF	AT1G28370	ERF domain protein 11 (ERF11)
BnaC09g40590D	black	0.86675	0.565065		AT5G17350	unknown protein
BnaC04g53270D	black	0.866598	0.987475	ERF	AT2G44840	ethylene-responsive element binding factor 13 (ERF13)
BnaC04g40710D	black	0.866584	0.660056		AT2G29670	Tetratricopeptide repeat (TPR)-like superfamily protein
BnaC03g32010D	black	0.866491	0.768729		AT4G00700	C2 calcium/lipid-binding plant phosphoribosyltransferase family protein
BnaC04g28450D	black	0.866092	0.567244	HSF	AT3G51910	heat shock transcription factor A7A (HSFA7A)
BnaA06g11420D	black	0.865185	0.863362		AT1G16930	F-box/RNI-like/FBD-like domains-containing protein
BnaA05g04070D	black	0.865183	0.873335		AT2G44500	O-fucosyltransferase family protein
BnaC08g12600D	black	0.864556	0.745224		AT4G27657	unknown protein
BnaA06g14360D	black	0.864294	0.587172		AT1G20310	unknown protein
BnaA06g17590D	black	0.864108	0.504284		AT3G47080	Tetratricopeptide repeat (TPR)-like superfamily protein
BnaC09g34840D	black	0.863286	0.501448		AT5G59550	zinc finger (C3HC4-type RING finger) family protein
BnaC07g37530D	black	0.863225	0.821842		AT4G23190	cysteine-rich RLK (RECEPTOR-like protein kinase) 11 (CRK11)
BnaA09g11710D	black	0.862929	0.540479		AT1G63840	RING/U-box superfamily protein
BnaC06g35280D	black	0.862807	0.921579		AT1G74370	RING/U-box superfamily protein
BnaA04g04420D	black	0.862632	0.599751		AT3G54000	unknown protein
BnaC03g11570D	black	0.861409	0.644485	C2H2	AT5G59820	RESPONSIVE TO HIGH LIGHT 41 (RHL41)
BnaA01g31330D	black	0.861274	0.899348		AT5G05300	unknown protein
BnaA05g02280D	black	0.860349	0.904547		AT2G41620	Nucleoporin interacting component (Nup93/Nic96-like) family protein
BnaA07g28600D	black	0.859868	0.709021		AT1G70090	glucosyl transferase family 8 (LGT8)
BnaA07g05770D	black	0.85932	0.863189		AT3G20250	pumilio 5 (PUM5)
BnaA07g11930D	black	0.859198	0.616217	MYB	AT5G67300	myb domain protein r1 (MYBR1)
BnaC05g39710D	black	0.858331	0.919293		AT3G13600	calmodulin-binding family protein
BnaA01g22920D	black	0.858182	0.762055		AT1G61890	MATE efflux family protein
BnaCnng37520D	black	0.857646	0.595077		AT3G46620	zinc finger (C3HC4-type RING finger) family protein
BnaA06g15870D	black	0.857481	0.591483	NAC	AT3G49530	NAC domain containing protein 62 (NAC062)
BnaA01g21090D	black	0.85746	0.50026	MYB	AT3G50060	myb domain protein 77 (MYB77)
BnaCnng49210D	black	0.857274	0.520895		AT5G60680	Protein of unknown function, DUF584
BnaC05g33160D	black	0.857171	0.513627		AT3G19595	Haloacid dehalogenase-like hydrolase (HAD) superfamily protein
BnaC02g12700D	black	0.856337	0.531438		AT5G56000	HEAT SHOCK PROTEIN 81.4 (Hsp81.4)
BnaA05g12220D	black	0.855586	0.958853	LBD	AT2G30130	ASL5
BnaC07g45030D	black	0.855455	0.618467	ERF	AT4G34410	redox responsive transcription factor 1 (RRTF1)
BnaC06g15420D	black	0.855086	0.770442	GATA	AT3G54810	BLUE MICROPYLAR END 3 (BME3)
BnaA03g53870D	black	0.855022	0.812605	MYB	AT4G37260	myb domain protein 73 (MYB73)
BnaA07g25810D	black	0.854653	0.604675		AT1G66400	calmodulin like 23 (CML23)
BnaC06g32560D	black	0.854184	0.703518	ERF	AT1G71450	Integrase-type DNA-binding superfamily protein
BnaAnng38710D	black	0.854076	0.615795		AT5G17350	unknown protein
BnaA04g15600D	black	0.853767	0.544649		AT2G27080	Late embryogenesis abundant (LEA) hydroxyproline-rich glycoprotein family
BnaC05g33410D	black	0.853699	0.665577		AT3G43960	Cysteine proteinases superfamily protein
BnaA07g10700D	black	0.853085	0.874677		AT1G22110	structural constituent of ribosome
BnaA09g29520D	black	0.852475	0.512093		AT1G27100	Actin cross-linking protein
BnaA05g31730D	black	0.852152	0.779464		AT3G05490	ralf-like 22 (RALFL22)
BnaA09g02460D	black	0.851196	0.74662		AT3G29000	Calcium-binding EF-hand family protein
BnaA06g31650D	black	0.850579	0.816478		AT3G28180	Cellulose-synthase-like C4 (CSLC04)
BnaA09g36760D	black	0.849938	0.541002		AT3G57450	unknown protein
BnaC01g01990D	black	0.849284	0.785882		AT4G37240	unknown protein
BnaC01g19450D	black	0.849072	0.601517		AT4G27280	Calcium-binding EF-hand family protein
BnaC09g48240D	black	0.848801	0.84515	NF-YC	AT3G12480	nuclear factor Y, subunit C11 (NF-YC11)
BnaA09g29090D	black	0.848338	0.51184		AT5G02500	heat shock cognate protein 70-1 (HSC70-1)
BnaA09g37780D	black	0.848206	0.737551		AT3G59440	Calcium-binding EF-hand family protein
BnaA09g36820D	black	0.847993	0.559521		AT3G57530	calcium-dependent protein kinase 32 (CPK32)
BnaA03g41540D	black	0.847624	0.57517	HSF	AT3G51910	heat shock transcription factor A7A (HSFA7A)
BnaC03g59110D	black	0.8475	0.543874		AT1G30135	jasmonate-zim-domain protein 8 (JAZ8)
BnaA03g48740D	black	0.84333	0.598929		AT4G27657	unknown protein
BnaA06g21090D	black	0.843087	0.530495	NAC	AT3G49530	NAC domain containing protein 62 (NAC062)
BnaA09g10770D	black	0.841394	0.640627		AT1G63090	phloem protein 2-A11 (PP2-A11)
BnaC07g27240D	black	0.840922	0.588661	WRKY	AT5G49520	WRKY DNA-binding protein 48 (WRKY48)
BnaA05g04550D	black	0.840434	0.676432		AT2G45080	cyclin p3
BnaA08g23830D	black	0.840196	0.502855		AT1G15430	Protein of unknown function (DUF1644)
BnaC09g28200D	black	0.840011	0.608797	ERF	AT5G52020	Integrase-type DNA-binding superfamily protein
BnaA10g05780D	black	0.839858	0.55366	ERF	AT5G51190	Integrase-type DNA-binding superfamily protein
BnaAnng23990D	black	0.83981	0.676515	WRKY	AT1G80840	WRKY DNA-binding protein 40 (WRKY40)
BnaA09g54170D	black	0.838226	0.924184		AT4G01360	unknown protein
BnaC07g32600D	black	0.836413	0.606458	HSF	AT3G51910	heat shock transcription factor A7A (HSFA7A)
BnaC01g31020D	black	0.835836	0.607717	MYB	AT3G23250	myb domain protein 15 (MYB15)
BnaC02g11480D	black	0.834084	0.748335		AT5G57560	Touch 4 (TCH4)
BnaA07g29970D	black	0.834028	0.791906		AT1G72240	unknown protein
BnaC08g17870D	black	0.833271	0.729465		AT1G18290	unknown protein
BnaAnng03830D	black	0.832905	0.873107	MYB	AT3G50060	myb domain protein 77 (MYB77)
BnaA08g14020D	black	0.832307	0.638665		AT4G27657	unknown protein
BnaC09g17380D	black	0.831677	0.55964		AT5G43190	Galactose oxidase/kelch repeat superfamily protein
BnaA09g37690D	black	0.830836	0.655		AT3G59350	Protein kinase superfamily protein
BnaC09g01620D	black	0.830519	0.731871		AT3G28180	Cellulose-synthase-like C4 (CSLC04)
BnaC02g20240D	black	0.830175	0.764863		AT1G70780	unknown protein
BnaC06g36170D	black	0.829149	0.659038		AT1G17750	PEP1 receptor 2 (PEPR2)
BnaA05g04380D	black	0.82907	0.620402	ERF	AT2G44840	ethylene-responsive element binding factor 13 (ERF13)
BnaC08g20260D	black	0.828788	0.741067		AT1G27100	Actin cross-linking protein
BnaC01g29450D	black	0.828593	0.520286		AT1G61340	F-box family protein
BnaC02g47790D	black	0.827549	0.735887		AT2G02240	maternal effect embryo arrest 66 (MEE66)
BnaC05g23060D	black	0.825546	0.778551		AT1G30135	jasmonate-zim-domain protein 8 (JAZ8)
BnaA09g01830D	black	0.824767	0.849539		AT3G26980	membrane-anchored ubiquitin-fold protein 4 precursor (MUB4)
BnaC06g40170D	black	0.824598	0.591019	WRKY	AT1G80840	WRKY DNA-binding protein 40 (WRKY40)
BnaC04g35310D	black	0.822711	0.66781	bHLH	AT2G22760	basic helix-loop-helix (bHLH) DNA-binding superfamily protein
BnaA01g16310D	black	0.820372	0.530924		AT4G27280	Calcium-binding EF-hand family protein
BnaC07g16820D	black	0.817476	0.656141		AT5G66210	calcium-dependent protein kinase 28 (CPK28)
BnaA03g54130D	black	0.814521	0.648932		AT4G37610	BTB and TAZ domain protein 5 (BT5)
BnaC03g19810D	black	0.813688	0.61654		AT2G35930	plant U-box 23 (PUB23)
BnaA02g29090D	black	0.813244	0.659942		AT3G27880	Protein of unknown function (DUF1645)
BnaA07g28660D	black	0.811424	0.630475		AT1G70140	formin 8 (FH8)
BnaA01g13950D	black	0.81102	0.509355		AT4G24570	dicarboxylate carrier 2 (DIC2)
BnaA04g13210D	black	0.810411	0.798777	bHLH	AT2G22760	basic helix-loop-helix (bHLH) DNA-binding superfamily protein
BnaA03g20950D	black	0.810069	0.918477	ERF	AT2G44940	Integrase-type DNA-binding superfamily protein
BnaA07g03200D	black	0.809885	0.823222	NAC	AT2G17040	NAC domain containing protein 36 (NAC036)
BnaA04g26410D	black	0.809814	0.76214		AT2G45760	BON association protein 2 (BAP2)
BnaA08g02360D	black	0.809642	0.598252		AT1G49850	RING/U-box superfamily protein
BnaC03g56970D	black	0.809553	0.658665		AT1G12990	beta-1,4-N-acetylglucosaminyltransferase family protein
BnaC07g42520D	black	0.809274	0.72599		AT4G30280	xyloglucan endotransglucosylase/hydrolase 18 (XTH18)
BnaC05g46980D	black	0.808836	0.972813		AT3G04880	DNA-DAMAGE-REPAIR/TOLERATION 2 (DRT102)
BnaA08g23680D	black	0.80858	0.530772		AT1G16030	heat shock protein 70B (Hsp70b)
BnaA06g13930D	black	0.808528	0.914299		AT1G19770	purine permease 14 (PUP14)
BnaC05g22250D	black	0.808162	0.77356		AT2G42760	unknown protein
BnaA07g07350D	black	0.807603	0.720388		AT1G30370	alpha/beta-Hydrolases superfamily protein
BnaC04g34970D	black	0.806596	0.743069		AT2G22470	arabinogalactan protein 2 (AGP2)
BnaA01g30290D	black	0.804309	0.946922		AT3G12830	SAUR-like auxin-responsive protein family
BnaC08g12580D	black	0.803801	0.630107		AT4G27657	unknown protein
BnaA03g22890D	black	0.803765	0.556963	HSF	AT2G26150	heat shock transcription factor A2 (HSFA2)
BnaA06g09010D	black	0.801681	0.808754		AT1G14200	RING/U-box superfamily protein
BnaCnng67070D	black	0.800777	0.564005	ERF	AT1G28370	ERF domain protein 11 (ERF11)
BnaA10g20060D	turquoise	0.998357	0.993668		AT5G13220	jasmonate-zim-domain protein 10
BnaC09g43860D	turquoise	0.997774	0.990631		AT5G13220	jasmonate-zim-domain protein 10
BnaA07g32020D	turquoise	0.997619	0.98766		AT1G75280	NmrA-like negative transcriptional regulator family protein
BnaC05g42010D	turquoise	0.9975	0.990299		AT3G11170	fatty acid desaturase 7 (FAD7)
BnaA03g13730D	turquoise	0.99749	0.987589		AT2G30140	UDP-Glycosyltransferase superfamily protein
BnaA09g19570D	turquoise	0.997415	0.989137		AT3G25780	allene oxide cyclase 3 (AOC3)
BnaA07g11920D	turquoise	0.996971	0.99428		AT5G67310	cytochrome P450, family 81, subfamily G, polypeptide 1 (CYP81G1)
BnaA03g13740D	turquoise	0.996877	0.993642		AT2G30140	UDP-Glycosyltransferase superfamily protein
BnaC03g46680D	turquoise	0.996752	0.990095		AT5G02500	heat shock cognate protein 70-1 (HSC70-1)
BnaA05g13500D	turquoise	0.996415	0.988441		AT1G55920	serine acetyltransferase 2
BnaC09g52550D	turquoise	0.996309	0.990395		AT3G25780	allene oxide cyclase 3 (AOC3)
BnaA04g05160D	turquoise	0.996253	0.993703		AT3G52870	IQ calmodulin-binding motif family protein
BnaC03g46690D	turquoise	0.996124	0.996133		AT5G02500	heat shock cognate protein 70-1 (HSC70-1)
BnaA09g08810D	turquoise	0.996039	0.994363		AT4G34950	Major facilitator superfamily protein
BnaC05g06490D	turquoise	0.996007	0.980659		AT1G08920	ERD (early response to dehydration) six-like 1 (ESL1)
BnaA06g22160D	turquoise	0.995952	0.989418		AT5G62680	Major facilitator superfamily protein
BnaA09g31560D	turquoise	0.995926	0.991256		AT3G50900	unknown protein
BnaC02g45660D	turquoise	0.99592	0.984623		AT1G72450	jasmonate-zim-domain protein 6 (JAZ6)
BnaC04g14160D	turquoise	0.995812	0.985745		AT2G29320	NAD(P)-binding Rossmann-fold superfamily protein
BnaA02g25400D	turquoise	0.995637	0.9847		AT4G34880	Amidase family protein
BnaC02g29610D	turquoise	0.995628	0.995872		AT5G42650	allene oxide synthase (AOS)
BnaC06g24560D	turquoise	0.995618	0.995603		AT1G70700	TIFY7
BnaA09g43510D	turquoise	0.99556	0.997717		AT2G20950	Arabidopsis phospholipase-like protein (PEARLI 4) family
BnaC04g00770D	turquoise	0.995482	0.992536		AT2G46650	cytochrome B5 isoform C (CB5-C)
BnaC08g37780D	turquoise	0.995435	0.986351		AT1G17380	jasmonate-zim-domain protein 5 (JAZ5)
BnaC08g36090D	turquoise	0.995375	0.984549		AT2G20950	Arabidopsis phospholipase-like protein (PEARLI 4) family
BnaC03g51560D	turquoise	0.995092	0.988865		AT5G62680	Major facilitator superfamily protein
BnaA03g12320D	turquoise	0.994975	0.993659	ERF	AT5G53290	cytokinin response factor 3 (CRF3)
BnaA02g23180D	turquoise	0.994929	0.996584		AT5G42650	allene oxide synthase (AOS)
BnaA09g16560D	turquoise	0.994906	0.997091	bHLH	AT5G43650	BHLH92
BnaA07g15810D	turquoise	0.994884	0.991217		AT3G52870	IQ calmodulin-binding motif family protein
BnaA02g17040D	turquoise	0.994788	0.993829		AT1G74950	TIFY10B
BnaA06g36620D	turquoise	0.994749	0.996794	bHLH	AT5G43650	BHLH92
BnaAnng31610D	turquoise	0.994674	0.981446		AT5G42930	alpha/beta-Hydrolases superfamily protein
BnaCnng08230D	turquoise	0.99465	0.987589		AT1G74950	TIFY10B
BnaC04g51040D	turquoise	0.994646	0.993483		AT2G47950	unknown protein
BnaA05g22360D	turquoise	0.994625	0.982516		AT3G17860	jasmonate-zim-domain protein 3 (JAZ3)
BnaC03g26850D	turquoise	0.994391	0.987935		AT2G24850	tyrosine aminotransferase 3 (TAT3)
BnaC05g18050D	turquoise	0.994277	0.990987	ERF	AT1G22810	Integrase-type DNA-binding superfamily protein
BnaA03g04250D	turquoise	0.994109	0.998076		AT5G13220	jasmonate-zim-domain protein 10
BnaCnng47370D	turquoise	0.993916	0.979532		AT5G52050	MATE efflux family protein
BnaCnng57400D	turquoise	0.993813	0.985858		AT1G25220	anthranilate synthase beta subunit 1 (ASB1)
BnaA07g09120D	turquoise	0.993639	0.985668		AT1G27130	glutathione S-transferase tau 13 (GSTU13)
BnaA03g22790D	turquoise	0.993575	0.998453		AT2G24850	tyrosine aminotransferase 3 (TAT3)
BnaA04g29460D	turquoise	0.993493	0.993003		AT2G47950	unknown protein
BnaC03g46700D	turquoise	0.993485	0.997697		AT5G02490	Heat shock protein 70 (Hsp 70) family protein
BnaC03g45030D	turquoise	0.993484	0.997327		AT2G06050	oxophytodienoate-reductase 3 (OPR3)
BnaA06g28700D	turquoise	0.993433	0.978981		AT5G27520	peroxisomal adenine nucleotide carrier 2 (PNC2)
BnaA09g29530D	turquoise	0.993292	0.997678		AT1G27120	Galactosyltransferase family protein
BnaA03g54400D	turquoise	0.993269	0.986072		AT4G39940	APS-kinase 2 (AKN2)
BnaC03g71460D	turquoise	0.993243	0.999011		AT5G13220	jasmonate-zim-domain protein 10
BnaC03g17150D	turquoise	0.993212	0.99756		AT1G08080	alpha carbonic anhydrase 7 (ACA7)
BnaAnng37890D	turquoise	0.992919	0.992505		AT5G54170	Polyketide cyclase/dehydrase and lipid transport superfamily protein
BnaC08g26590D	turquoise	0.992915	0.992164		AT3G55640	Mitochondrial substrate carrier family protein
BnaC03g14810D	turquoise	0.992876	0.990055		AT5G53750	CBS domain-containing protein
BnaA03g38210D	turquoise	0.992703	0.985189		AT2G06050	oxophytodienoate-reductase 3 (OPR3)
BnaA07g28550D	turquoise	0.992533	0.99511		AT1G33612	Leucine-rich repeat (LRR) family protein
BnaC03g16650D	turquoise	0.992313	0.9868		AT2G30140	UDP-Glycosyltransferase superfamily protein
BnaC01g08450D	turquoise	0.992099	0.999203	bHLH	AT4G29930	basic helix-loop-helix (bHLH) DNA-binding superfamily protein
BnaA07g23750D	turquoise	0.992097	0.998116		AT1G70700	TIFY7
BnaC02g47660D	turquoise	0.992071	0.988172		AT2G01450	MAP kinase 17 (MPK17)
BnaA02g12530D	turquoise	0.99202	0.984441		AT1G66700	PXMT1
BnaA07g30930D	turquoise	0.991976	0.98669		AT1G73550	Bifunctional inhibitor/lipid-transfer protein/seed storage 2S albumin superfamily protein
BnaC07g27520D	turquoise	0.991821	0.9964		AT5G28646	WAVE-DAMPENED 2 (WVD2)
BnaCnng32390D	turquoise	0.991718	0.99237
BnaA06g16470D	turquoise	0.991555	0.984142		AT3G48520	cytochrome P450, family 94, subfamily B, polypeptide 3 (CYP94B3)
BnaA06g40090D	turquoise	0.991418	0.994356	HD-ZIP	AT5G47370	HAT2
BnaC04g10350D	turquoise	0.991345	0.996974		AT2G34930	disease resistance family protein / LRR family protein
BnaC09g12830D	turquoise	0.991155	0.998111	ERF	AT1G12630	Integrase-type DNA-binding superfamily protein
BnaA03g02050D	turquoise	0.99114	0.984692		AT5G07460	peptidemethionine sulfoxide reductase 2 (PMSR2)
BnaC05g39680D	turquoise	0.991129	0.993664		AT3G13620	Amino acid permease family protein
BnaC08g19310D	turquoise	0.991103	0.986133		AT1G20510	OPC-8:0 CoA ligase1 (OPCL1)
BnaAnng06850D	turquoise	0.991103	0.980701		AT5G61210	soluble N-ethylmaleimide-sensitive factor adaptor protein 33 (SNAP33)
BnaC01g16310D	turquoise	0.9911	0.971156		AT4G24380	CONTAINS InterPro DOMAIN/s: Serine hydrolase (InterPro:IPR005645)
BnaC06g19560D	turquoise	0.990986	0.971952	WRKY	AT1G80840	WRKY DNA-binding protein 40 (WRKY40)
BnaA09g45080D	turquoise	0.990984	0.993337		AT1G17180	glutathione S-transferase TAU 25 (GSTU25)
BnaA05g31720D	turquoise	0.99098	0.987936		AT3G05500	Rubber elongation factor protein (REF)
BnaA06g05180D	turquoise	0.990953	0.986225		AT1G08900	Major facilitator superfamily protein
BnaA02g26910D	turquoise	0.990871	0.991598		AT2G01450	MAP kinase 17 (MPK17)
BnaC08g37910D	turquoise	0.990842	0.999166		AT1G17180	glutathione S-transferase TAU 25 (GSTU25)
BnaC09g52570D	turquoise	0.990701	0.999469		AT3G25770	allene oxide cyclase 2 (AOC2)
BnaC08g29940D	turquoise	0.99065	0.993761		AT3G59710	NAD(P)-binding Rossmann-fold superfamily protein
BnaC09g09080D	turquoise	0.990596	0.993656		AT2G16660	Major facilitator superfamily protein
BnaA05g19340D	turquoise	0.990422	0.996582		AT3G19830	NTMC2T5.2
BnaA05g27840D	turquoise	0.990402	0.997799		AT3G11170	fatty acid desaturase 7 (FAD7)
BnaA04g20270D	turquoise	0.990371	0.978686		AT2G34600	jasmonate-zim-domain protein 7 (JAZ7)
BnaC07g42240D	turquoise	0.990353	0.99952	bHLH	AT4G29930	basic helix-loop-helix (bHLH) DNA-binding superfamily protein
BnaA02g12410D	turquoise	0.990285	0.994845		AT1G07440	NAD(P)-binding Rossmann-fold superfamily protein
BnaC04g46310D	turquoise	0.990278	0.980054		AT2G39400	alpha/beta-Hydrolases superfamily protein
BnaA09g30360D	turquoise	0.990237	0.976312	ERF	AT1G22810	Integrase-type DNA-binding superfamily protein
BnaA04g21880D	turquoise	0.990118	0.9997		AT2G38240	2-oxoglutarate (2OG) and Fe(II)-dependent oxygenase superfamily protein
BnaA03g11970D	turquoise	0.989796	0.998083		AT5G54170	Polyketide cyclase/dehydrase and lipid transport superfamily protein
BnaA06g29210D	turquoise	0.989786	0.994497		AT5G28646	WAVE-DAMPENED 2 (WVD2)
BnaAnng33290D	turquoise	0.989754	0.999179		AT5G07010	sulfotransferase 2A (ST2A)
BnaA01g13280D	turquoise	0.98961	0.998773		AT4G23600	CORONATINE INDUCED 1 (CORI3)
BnaA01g07020D	turquoise	0.989571	0.991172	bHLH	AT4G29930	basic helix-loop-helix (bHLH) DNA-binding superfamily protein
BnaA08g15660D	turquoise	0.989514	0.996623		AT4G37410	cytochrome P450, family 81, subfamily F, polypeptide 4 (CYP81F4)
BnaA03g49880D	turquoise	0.989378	0.999798	bHLH	AT4G29930	basic helix-loop-helix (bHLH) DNA-binding superfamily protein
BnaC03g47100D	turquoise	0.989366	0.9669		AT2G27500	Glycosyl hydrolase superfamily protein
BnaA02g01520D	turquoise	0.989291	0.988933		AT5G13220	jasmonate-zim-domain protein 10
BnaC06g16090D	turquoise	0.989269	0.992971		AT3G57760	Protein kinase superfamily protein
BnaAnng01940D	turquoise	0.989214	0.999537		AT5G07010	sulfotransferase 2A (ST2A)
BnaA02g08400D	turquoise	0.989189	0.980916		AT5G56980	unknown protein
BnaA06g33410D	turquoise	0.989176	0.999821		AT3G25770	allene oxide cyclase 2 (AOC2)
BnaC04g36370D	turquoise	0.989166	0.988643		AT5G67310	cytochrome P450, family 81, subfamily G, polypeptide 1 (CYP81G1)
BnaA07g13320D	turquoise	0.989145	0.999245		AT2G27690	cytochrome P450, family 94, subfamily C, polypeptide 1 (CYP94C1)
BnaC05g38860D	turquoise	0.989131	0.974678		AT3G14720	MAP kinase 19 (MPK19)
BnaC04g31360D	turquoise	0.989097	0.991609		AT5G39050	HXXXD-type acyl-transferase family protein
BnaC09g06610D	turquoise	0.988985	0.997888	ERF	AT5G64750	ABA REPRESSOR1 (ABR1)
BnaC06g00640D	turquoise	0.988863	0.997841		AT1G44350	IAA-leucine resistant (ILR)-like gene 6 (ILL6)
BnaA01g13850D	turquoise	0.988699	0.987312		AT4G24340	Phosphorylase superfamily protein
BnaC05g05450D	turquoise	0.988676	0.982432		AT1G07710	Ankyrin repeat family protein
BnaA04g09150D	turquoise	0.98863	0.98997		AT5G39050	HXXXD-type acyl-transferase family protein
BnaC03g49530D	turquoise	0.988586	0.989644	ERF	AT5G64750	ABA REPRESSOR1 (ABR1)
BnaC04g28280D	turquoise	0.988418	0.972818		AT3G52310	ABC-2 type transporter family protein
BnaC06g33640D	turquoise	0.988413	0.984767		AT1G72450	jasmonate-zim-domain protein 6 (JAZ6)
BnaA03g55570D	turquoise	0.988399	0.998875		AT5G07010	sulfotransferase 2A (ST2A)
BnaC07g16020D	turquoise	0.988356	0.967262		AT5G67310	cytochrome P450, family 81, subfamily G, polypeptide 1 (CYP81G1)
BnaA09g31570D	turquoise	0.988352	0.962855		AT3G50910	unknown protein
BnaA02g31370D	turquoise	0.988279	0.972604		AT5G27930	Protein phosphatase 2C family protein
BnaC03g22280D	turquoise	0.988139	0.999801		AT2G39890	proline transporter 1 (PROT1)
BnaA06g05200D	turquoise	0.988101	0.971513		AT1G08920	ERD (early response to dehydration) six-like 1 (ESL1)
BnaA01g05080D	turquoise	0.988073	0.999233		AT4G31780	monogalactosyl diacylglycerol synthase 1 (MGD1)
BnaA03g14020D	turquoise	0.988024	0.968454		AT2G30500	Kinase interacting (KIP1-like) family protein
BnaC02g20120D	turquoise	0.987931	0.995242		AT1G70700	TIFY7
BnaA04g09430D	turquoise	0.987895	0.991264		AT5G38080	unknown protein
BnaC08g32840D	turquoise	0.987852	0.981528		AT3G63440	cytokinin oxidase/dehydrogenase 6 (CKX6)
BnaC02g45360D	turquoise	0.987651	0.976577		AT1G66700	PXMT1
BnaC03g19250D	turquoise	0.987619	0.970469		AT2G34930	disease resistance family protein / LRR family protein
BnaA09g19550D	turquoise	0.987589	0.999981		AT3G25770	allene oxide cyclase 2 (AOC2)
BnaA01g02780D	turquoise	0.987562	0.991658		AT4G34350	4-hydroxy-3-methylbut-2-enyl diphosphate reductase (HDR)
BnaC01g27670D	turquoise	0.987467	0.994276		AT1G58080	ATP phosphoribosyl transferase 1 (ATP-PRT1)
BnaC06g11170D	turquoise	0.987462	0.982827		AT1G55920	serine acetyltransferase 2
BnaC08g48920D	turquoise	0.987446	0.998043		AT3G59220	pirin (PRN)
BnaA07g09260D	turquoise	0.987422	0.984975		AT1G27030	unknown protein
BnaC04g41110D	turquoise	0.987364	0.998968	B3	AT2G30470	high-level expression of sugar-inducible gene 2 (HSI2)
BnaAnng28700D	turquoise	0.987354	0.996413		AT3G28600	P-loop containing nucleoside triphosphate hydrolases superfamily protein
BnaC06g39650D	turquoise	0.987287	0.989119		AT2G21820	unknown protein
BnaC03g14960D	turquoise	0.987248	0.971088	ERF	AT5G53290	cytokinin response factor 3 (CRF3)
BnaA03g32930D	turquoise	0.987186	0.991897		AT3G13650	Disease resistance-responsive (dirigent-like protein) family protein
BnaC07g20160D	turquoise	0.987142	0.999107	HD-ZIP	AT5G47370	HAT2
BnaC04g49990D	turquoise	0.98714	0.97956		AT2G44850	unknown protein
BnaC04g27770D	turquoise	0.987135	0.962926		AT3G52870	IQ calmodulin-binding motif family protein
BnaC04g16670D	turquoise	0.98713	0.999523		AT2G27690	cytochrome P450, family 94, subfamily C, polypeptide 1 (CYP94C1)
BnaA10g24050D	turquoise	0.987078	0.977012		AT5G06860	polygalacturonase inhibiting protein 1 (PGIP1)
BnaA03g01650D	turquoise	0.987062	0.998912		AT5G05600	2-oxoglutarate (2OG) and Fe(II)-dependent oxygenase superfamily protein
BnaC08g26020D	turquoise	0.986936	0.996772		AT3G55120	TRANSPARENT TESTA 5 (TT5)
BnaA02g04970D	turquoise	0.986933	0.998455		AT5G20630	germin 3 (GER3)
BnaC09g30570D	turquoise	0.98684	0.995059		AT5G54170	Polyketide cyclase/dehydrase and lipid transport superfamily protein
BnaA10g08770D	turquoise	0.986827	0.995681		AT1G44350	IAA-leucine resistant (ILR)-like gene 6 (ILL6)
BnaC09g00690D	turquoise	0.986775	0.998331		AT4G03400	DWARF IN LIGHT 2 (DFL2)
BnaC07g44350D	turquoise	0.986703	0.994062		AT5G51470	Auxin-responsive GH3 family protein
BnaA01g07590D	turquoise	0.986686	0.988768		AT4G29270	HAD superfamily, subfamily IIIB acid phosphatase
BnaA06g18520D	turquoise	0.986628	0.95596		AT3G45430	Concanavalin A-like lectin protein kinase family protein
BnaAnng01420D	turquoise	0.986515	0.987327		AT5G05600	2-oxoglutarate (2OG) and Fe(II)-dependent oxygenase superfamily protein
BnaC07g28040D	turquoise	0.986471	0.972261		AT5G27520	peroxisomal adenine nucleotide carrier 2 (PNC2)
BnaA01g13140D	turquoise	0.986451	0.974102		AT4G23510	Disease resistance protein (TIR-NBS-LRR class) family
BnaC05g28450D	turquoise	0.986446	0.979358	bHLH	AT1G32640	MYC2
BnaC02g46880D	turquoise	0.986311	0.981108		AT4G34880	Amidase family protein
BnaC08g48340D	turquoise	0.986269	0.96703		AT1G17380	jasmonate-zim-domain protein 5 (JAZ5)
BnaA07g31220D	turquoise	0.986264	0.986979	MYB	AT1G74080	myb domain protein 122 (MYB122)
BnaA02g34370D	turquoise	0.986231	0.99791	ERF	AT5G64750	ABA REPRESSOR1 (ABR1)
BnaA03g12860D	turquoise	0.986188	0.959954		AT5G52050	MATE efflux family protein
BnaA05g08950D	turquoise	0.986052	0.976582		AT2G34930	disease resistance family protein / LRR family protein
BnaC01g31190D	turquoise	0.985963	0.994076		AT3G23030	indole-3-acetic acid inducible 2 (IAA2)
BnaA09g44460D	turquoise	0.985926	0.979149	ZF-HD	AT1G18835	mini zinc finger (MIF3)
BnaA08g19050D	turquoise	0.985854	0.9733		AT1G24330	ARM repeat superfamily protein
BnaA09g40400D	turquoise	0.98582	0.960064		AT3G63440	cytokinin oxidase/dehydrogenase 6 (CKX6)
BnaA06g24820D	turquoise	0.985761	0.999049		AT5G65870	phytosulfokine 5 precursor (PSK5)
BnaA10g07280D	turquoise	0.985753	0.982295		AT5G54170	Polyketide cyclase/dehydrase and lipid transport superfamily protein
BnaA10g15220D	turquoise	0.985738	0.99631		AT5G20190	Tetratricopeptide repeat (TPR)-like superfamily protein
BnaAnng38030D	turquoise	0.985685	0.992649		AT5G61890	Integrase-type DNA-binding superfamily protein
BnaC04g15090D	turquoise	0.98565	0.983875		AT2G29450	glutathione S-transferase tau 5 (GSTU5)
BnaC05g09910D	turquoise	0.985627	0.957903		AT1G13530	Protein of unknown function (DUF1262)
BnaC05g07890D	turquoise	0.985589	0.998872		AT1G10370	EARLY-RESPONSIVE TO DEHYDRATION 9 (ERD9)
BnaA10g08220D	turquoise	0.985497	0.981492		AT5G54390	HAL2-like (HL)
BnaAnng13660D	turquoise	0.985445	0.988179	ERF	AT5G07310	Integrase-type DNA-binding superfamily protein
BnaC08g29120D	turquoise	0.985398	0.999463	LBD	AT3G58190	lateral organ boundaries-domain 29 (LBD29)
BnaC07g47700D	turquoise	0.985397	0.997721		AT4G38580	farnesylated protein 6 (FP6)
BnaA10g29500D	turquoise	0.985383	0.959871		AT5G58690	phosphatidylinositol-speciwc phospholipase C5 (PLC5)
BnaA02g05230D	turquoise	0.9853	0.998294		AT5G21100	Plant L-ascorbate oxidase
BnaC09g48180D	turquoise	0.985205	0.997296		AT5G07010	sulfotransferase 2A (ST2A)
BnaC06g38740D	turquoise	0.985173	0.983742		AT1G78240	TUMOROUS SHOOT DEVELOPMENT 2 (TSD2)
BnaA09g43030D	turquoise	0.985065	0.974232		AT2G21620	RD2
BnaC02g04570D	turquoise	0.985056	0.976355		AT5G13220	jasmonate-zim-domain protein 10
BnaC09g10500D	turquoise	0.985031	0.981358		AT2G20900	diacylglycerol kinase 5 (DGK5)
BnaAnng39660D	turquoise	0.984994	0.984109		AT5G28080	WNK9
BnaC01g00480D	turquoise	0.984963	0.976843
BnaA07g29140D	turquoise	0.98496	0.982738		AT1G71110	unknown protein
BnaC06g06760D	turquoise	0.984665	0.995397		AT1G54020	GDSL-like Lipase/Acylhydrolase superfamily protein
BnaA01g06540D	turquoise	0.984623	0.969555		AT4G30530	Class I glutamine amidotransferase-like superfamily protein
BnaC03g69930D	turquoise	0.984427	0.970996		AT1G53903	Protein of unknown function (DUF581)
BnaA01g05280D	turquoise	0.984426	0.965042		AT4G39030	ENHANCED DISEASE SUSCEPTIBILITY 5 (EDS5)
BnaCnng09340D	turquoise	0.984386	0.969246		AT5G08640	flavonol synthase 1 (FLS1)
BnaA03g50240D	turquoise	0.984385	0.973416		AT4G30530	Class I glutamine amidotransferase-like superfamily protein
BnaA04g13330D	turquoise	0.98436	0.982981		AT2G22860	phytosulfokine 2 precursor (PSK2)
BnaA10g23430D	turquoise	0.984314	0.991329		AT5G07740	actin binding
BnaA01g00580D	turquoise	0.984282	0.993658		AT4G37390	BRU6
BnaC06g23720D	turquoise	0.984218	0.958878
BnaA02g15130D	turquoise	0.984214	0.984765		AT1G70740	Protein kinase superfamily protein
BnaCnng60760D	turquoise	0.984175	0.995145	bHLH	AT1G12540	basic helix-loop-helix (bHLH) DNA-binding superfamily protein
BnaC03g02200D	turquoise	0.984146	0.997097		AT5G05600	2-oxoglutarate (2OG) and Fe(II)-dependent oxygenase superfamily protein
BnaA06g38770D	turquoise	0.984119	0.996304		AT5G63450	cytochrome P450, family 94, subfamily B, polypeptide 1 (CYP94B1)
BnaC04g40820D	turquoise	0.984109	0.969338		AT2G30040	mitogen-activated protein kinase kinase kinase 14 (MAPKKK14)
BnaC06g40660D	turquoise	0.984098	0.973018		AT1G80300	nucleotide transporter 1 (NTT1)
BnaC03g50910D	turquoise	0.984086	0.996768		AT5G63450	cytochrome P450, family 94, subfamily B, polypeptide 1 (CYP94B1)
BnaC01g34620D	turquoise	0.983913	0.978772		AT3G17860	jasmonate-zim-domain protein 3 (JAZ3)
BnaA05g06090D	turquoise	0.983909	0.980985		AT2G39210	Major facilitator superfamily protein
BnaC05g21520D	turquoise	0.983905	0.996471		AT1G27760	SALT-TOLERANCE 32 (SAT32)
BnaA07g15490D	turquoise	0.983742	0.993546		AT5G41800	Transmembrane amino acid transporter family protein
BnaA07g28850D	turquoise	0.983726	0.977189		AT1G70750	Protein of unknown function, DUF593
BnaCnng65670D	turquoise	0.983614	0.997343		AT1G70700	TIFY7
BnaAnng26300D	turquoise	0.983586	0.978538		AT5G01620	TRICHOME BIREFRINGENCE-LIKE 35
BnaC06g10980D	turquoise	0.983536	0.975565
BnaC04g37000D	turquoise	0.983432	0.98841
BnaC07g06130D	turquoise	0.983216	0.973004		AT2G17120	lysm domain GPI-anchored protein 2 precursor (LYM2)
BnaC07g12800D	turquoise	0.983162	0.974788		AT1G27130	glutathione S-transferase tau 13 (GSTU13)
BnaC04g48640D	turquoise	0.983134	0.991979		AT2G43020	polyamine oxidase 2 (PAO2)
BnaC03g05320D	turquoise	0.982716	0.98674		AT5G12080	mechanosensitive channel of small conductance-like 10 (MSL10)
BnaC08g48930D	turquoise	0.982682	0.997883		AT3G59200	F-box/RNI-like superfamily protein
BnaC08g46260D	turquoise	0.982617	0.990314		AT1G03590	Protein phosphatase 2C family protein
BnaA05g30870D	turquoise	0.982335	0.981868	MYB	AT3G06490	myb domain protein 108 (MYB108)
BnaC04g52730D	turquoise	0.982252	0.994954	LBD	AT2G42430	lateral organ boundaries-domain 16 (LBD16)
BnaCnng45550D	turquoise	0.982176	0.963014		AT1G11670	MATE efflux family protein
BnaC07g51290D	turquoise	0.982135	0.974236		AT4G39940	APS-kinase 2 (AKN2)
BnaC02g09930D	turquoise	0.982009	0.988824		AT5G59510	ROTUNDIFOLIA like 5 (RTFL5)
BnaA06g35300D	turquoise	0.981959	0.960501		AT5G47710	Calcium-dependent lipid-binding (CaLB domain) family protein
BnaC01g01570D	turquoise	0.981763	0.986395		AT4G37390	BRU6
BnaC02g24190D	turquoise	0.981757	0.96068		AT1G76640	Calcium-binding EF-hand family protein
BnaC09g37560D	turquoise	0.981686	0.953464		AT5G20230	blue-copper-binding protein (BCB)
BnaC05g21910D	turquoise	0.981664	0.955332		AT1G28480	GRX480
BnaA03g10480D	turquoise	0.98144	0.963604		AT5G57015	casein kinase I-like 12 (ckl12)
BnaA01g08830D	turquoise	0.981429	0.994069	NAC	AT4G17980	NAC domain containing protein 71 (NAC071)
BnaA07g33060D	turquoise	0.981352	0.967473		AT1G76790	O-methyltransferase family protein
BnaCnng19670D	turquoise	0.981278	0.95835	bHLH	AT5G43650	BHLH92
BnaA03g06700D	turquoise	0.981221	0.962315		AT5G17760	P-loop containing nucleoside triphosphate hydrolases superfamily protein
BnaA08g23120D	turquoise	0.981202	0.962968		AT1G17420	lipoxygenase 3 (LOX3)
BnaC01g01910D	turquoise	0.981169	0.984865		AT4G37150	methyl esterase 9 (MES9)
BnaA02g03850D	turquoise	0.981158	0.972807		AT5G17990	tryptophan biosynthesis 1 (TRP1)
BnaA06g05490D	turquoise	0.981138	0.95439		AT1G09575	Protein of unknown function (DUF607)
BnaA10g13030D	turquoise	0.981093	0.979496	Dof	AT5G60200	TARGET OF MONOPTEROS 6 (TMO6)
BnaC06g22690D	turquoise	0.981091	0.982887		AT1G74950	TIFY10B
BnaC07g46440D	turquoise	0.980989	0.969441		AT4G37290	unknown protein
BnaCnng36580D	turquoise	0.980938	0.954		AT5G44290	Protein kinase superfamily protein
BnaC03g39760D	turquoise	0.9809	0.988215	GATA	AT3G16870	GATA transcription factor 17 (GATA17)
BnaA05g27860D	turquoise	0.980747	0.981227		AT3G11110	RING/U-box superfamily protein
BnaA03g51720D	turquoise	0.98072	0.99811		AT4G31780	monogalactosyl diacylglycerol synthase 1 (MGD1)
BnaC05g07900D	turquoise	0.980594	0.996707		AT1G10370	EARLY-RESPONSIVE TO DEHYDRATION 9 (ERD9)
BnaA05g01240D	turquoise	0.98046	0.941051		AT2G46620	P-loop containing nucleoside triphosphate hydrolases superfamily protein
BnaC04g14140D	turquoise	0.980436	0.977611		AT2G29310	NAD(P)-binding Rossmann-fold superfamily protein
BnaC03g00290D	turquoise	0.980436	0.991712	Trihelix	AT5G01380	Homeodomain-like superfamily protein
BnaA04g23960D	turquoise	0.980436	0.978068		AT2G41480	Peroxidase superfamily protein
BnaC06g42070D	turquoise	0.980422	0.986961		AT5G36220	cytochrome p450 81d1 (CYP81D1)
BnaCnng74800D	turquoise	0.980289	0.984593		AT4G37410	cytochrome P450, family 81, subfamily F, polypeptide 4 (CYP81F4)
BnaA02g15990D	turquoise	0.980283	0.94096		AT1G72450	jasmonate-zim-domain protein 6 (JAZ6)
BnaA03g00390D	turquoise	0.980147	0.993293	Trihelix	AT5G01380	Homeodomain-like superfamily protein
BnaC03g23360D	turquoise	0.979978	0.977721		AT2G41480	Peroxidase superfamily protein
BnaC01g07810D	turquoise	0.979931	0.956434		AT4G30530	Class I glutamine amidotransferase-like superfamily protein
BnaC08g34560D	turquoise	0.979556	0.993967		AT2G23170	GH3.3
BnaC03g65130D	turquoise	0.979435	0.977525		AT4G23060	IQ-domain 22 (IQD22)
BnaC09g20130D	turquoise	0.979406	0.971529		AT5G47330	alpha/beta-Hydrolases superfamily protein
BnaA01g32630D	turquoise	0.979345	0.969002		AT5G49230	HYPERSENSITIVE TO RED AND BLUE (HRB1)
BnaC03g59630D	turquoise	0.979333	0.991953		AT1G30320	Remorin family protein
BnaA07g03170D	turquoise	0.979304	0.979539		AT2G17120	lysm domain GPI-anchored protein 2 precursor (LYM2)
BnaA10g16850D	turquoise	0.979142	0.983208		AT5G17990	tryptophan biosynthesis 1 (TRP1)
BnaC07g17250D	turquoise	0.979009	0.95863	bHLH	AT5G43650	BHLH92
BnaA02g00710D	turquoise	0.978931	0.96709		AT5G10830	S-adenosyl-L-methionine-dependent methyltransferases superfamily protein
BnaC08g16540D	turquoise	0.978887	0.978496		AT1G15210	pleiotropic drug resistance 7 (PDR7)
BnaA05g07710D	turquoise	0.978749	0.949884		AT2G36650	unknown protein
BnaA02g12540D	turquoise	0.978686	0.95686		AT3G44840	S-adenosyl-L-methionine-dependent methyltransferases superfamily protein
BnaC06g31260D	turquoise	0.978489	0.9764		AT1G70150	zinc ion binding
BnaC09g10990D	turquoise	0.978471	0.994661	bHLH	AT1G62975	basic helix-loop-helix (bHLH) DNA-binding superfamily protein
BnaC05g04710D	turquoise	0.978447	0.960322		AT1G06800	alpha/beta-Hydrolases superfamily protein
BnaC01g29830D	turquoise	0.978273	0.972463
BnaC01g06700D	turquoise	0.978055	0.992968		AT4G31780	monogalactosyl diacylglycerol synthase 1 (MGD1)
BnaA06g40970D	turquoise	0.978036	0.973254		AT4G38420	SKU5 similar 9 (sks9)
BnaA10g28920D	turquoise	0.977789	0.985162		AT5G56980	unknown protein
BnaC09g52490D	turquoise	0.977734	0.949678		AT2G03240	EXS (ERD1/XPR1/SYG1) family protein
BnaA01g24190D	turquoise	0.977273	0.994023		AT3G23030	indole-3-acetic acid inducible 2 (IAA2)
BnaA02g29770D	turquoise	0.977172	0.966356		AT3G29240	Protein of unknown function (DUF179)
BnaA06g04300D	turquoise	0.977129	0.971783		AT1G07710	Ankyrin repeat family protein
BnaA08g22180D	turquoise	0.977122	0.945364		AT1G19180	TIFY10A
BnaA09g42140D	turquoise	0.976973	0.994671		AT2G23170	GH3.3
BnaC03g59610D	turquoise	0.976902	0.977981		AT1G30040	gibberellin 2-oxidase (GA2OX2)
BnaC05g09920D	turquoise	0.976825	0.977764		AT1G13560	aminoalcoholphosphotransferase 1 (AAPT1)
BnaC08g18640D	turquoise	0.976649	0.944816		AT1G19180	TIFY10A
BnaC06g32250D	turquoise	0.976646	0.971596		AT1G71110	unknown protein
BnaC08g00080D	turquoise	0.976608	0.98873		AT1G02930	glutathione S-transferase 6 (GSTF6)
BnaC04g47720D	turquoise	0.976584	0.97158		AT2G41480	Peroxidase superfamily protein
BnaA09g26230D	turquoise	0.976583	0.979184		AT1G30290	Tetratricopeptide repeat (TPR)-like superfamily protein
BnaC05g37500D	turquoise	0.976441	0.952999		AT3G15800	Glycosyl hydrolase superfamily protein
BnaC06g05180D	turquoise	0.976342	0.982399		AT3G16410	nitrile specifier protein 4 (NSP4)
BnaC09g35510D	turquoise	0.976246	0.976495	Dof	AT5G60200	TARGET OF MONOPTEROS 6 (TMO6)
BnaA03g47120D	turquoise	0.97599	0.936266		AT4G25090	Riboflavin synthase-like superfamily protein
BnaC07g43180D	turquoise	0.975939	0.944566		AT4G31170	Protein kinase superfamily protein
BnaC09g35640D	turquoise	0.975914	0.942895		AT5G60300	Concanavalin A-like lectin protein kinase family protein
BnaA07g34080D	turquoise	0.975865	0.994546		AT1G78210	alpha/beta-Hydrolases superfamily protein
BnaC02g39950D	turquoise	0.975817	0.978664		AT5G27930	Protein phosphatase 2C family protein
BnaC03g01100D	turquoise	0.975648	0.957033		AT5G03204	unknown protein
BnaA07g04670D	turquoise	0.975487	0.989013		AT2G04240	XERICO
BnaA01g03220D	turquoise	0.975436	0.972932		AT4G33770	Inositol 1,3,4-trisphosphate 5/6-kinase family protein
BnaA07g12430D	turquoise	0.975399	0.964946		AT5G66620	DA1-related protein 6 (DAR6)
BnaC01g33110D	turquoise	0.975185	0.989963		AT3G19720	ACCUMULATION AND REPLICATION OF CHLOROPLAST 5 (ARC5)
BnaA02g36840D	turquoise	0.975077	0.975938		AT2G01150	RING-H2 finger protein 2B (RHA2B)
BnaA09g08560D	turquoise	0.975034	0.951594		AT2G15760	Protein of unknown function (DUF1645)
BnaAnng32610D	turquoise	0.974842	0.956187	WRKY	AT4G31800	WRKY DNA-binding protein 18 (WRKY18)
BnaA04g29670D	turquoise	0.974643	0.980733	bHLH	AT2G46510	ABA-inducible BHLH-type transcription factor (AIB)
BnaC05g29330D	turquoise	0.974528	0.990022		AT3G23030	indole-3-acetic acid inducible 2 (IAA2)
BnaCnng29300D	turquoise	0.974459	0.978359		AT1G53210	sodium/calcium exchanger family protein / calcium-binding EF hand family protein
BnaC09g38250D	turquoise	0.974196	0.962866		AT5G19450	calcium-dependent protein kinase 19 (CDPK19)
BnaA01g11400D	turquoise	0.974124	0.96108		AT4G21570	Protein of unknown function (DUF300)
BnaA09g42180D	turquoise	0.973931	0.991412		AT2G23120	Late embryogenesis abundant protein, group 6
BnaA06g16790D	turquoise	0.973862	0.954962		AT5G08640	flavonol synthase 1 (FLS1)
BnaC08g48490D	turquoise	0.973808	0.958585		AT3G48520	cytochrome P450, family 94, subfamily B, polypeptide 3 (CYP94B3)
BnaC03g61420D	turquoise	0.973716	0.967832		AT4G37410	cytochrome P450, family 81, subfamily F, polypeptide 4 (CYP81F4)
BnaA01g02900D	turquoise	0.97363	0.982202	MIKC_MADS	AT3G57230	AGAMOUS-like 16 (AGL16)
BnaA09g17060D	turquoise	0.973387	0.948598		AT5G44290	Protein kinase superfamily protein
BnaC07g26150D	turquoise	0.973373	0.978191		AT3G28345	ABC transporter family protein
BnaC02g22380D	turquoise	0.972599	0.967215
BnaC08g26260D	turquoise	0.972521	0.95689		AT3G55430	O-Glycosyl hydrolases family 17 protein
BnaA05g13720D	turquoise	0.972439	0.954618
BnaA10g13160D	turquoise	0.972316	0.967111		AT5G60300	Concanavalin A-like lectin protein kinase family protein
BnaA03g29990D	turquoise	0.972313	0.944254		AT3G07390	Auxin-Induced in Root cultures 12 (AIR12)
BnaC09g13960D	turquoise	0.972171	0.954094		AT1G61890	MATE efflux family protein
BnaC01g29860D	turquoise	0.97212	0.974953		AT1G61740	Sulfite exporter TauE/SafE family protein
BnaA03g43580D	turquoise	0.971847	0.97446		AT4G18070	unknown protein
BnaA05g06680D	turquoise	0.971749	0.954228		AT2G37970	SOUL-1
BnaC03g03320D	turquoise	0.971605	0.98738		AT5G07910	Leucine-rich repeat (LRR) family protein
BnaA03g53850D	turquoise	0.971568	0.96814	ERF	AT4G36900	related to AP2 10 (RAP2.10)
BnaA08g27500D	turquoise	0.971484	0.991369		AT1G03590	Protein phosphatase 2C family protein
BnaCnng73370D	turquoise	0.971384	0.984016		AT3G62010	unknown protein
BnaA02g13400D	turquoise	0.97138	0.974919		AT1G67850	Protein of unknown function (DUF707)
BnaC06g43210D	turquoise	0.971302	0.963536		AT1G73080	PEP1 receptor 1 (PEPR1)
BnaC09g48090D	turquoise	0.971209	0.968258		AT5G07650	Actin-binding FH2 protein
BnaC04g51410D	turquoise	0.971116	0.980519	WRKY	AT2G47260	WRKY DNA-binding protein 23 (WRKY23)
BnaC04g03890D	turquoise	0.97091	0.95413		AT2G44970	alpha/beta-Hydrolases superfamily protein
BnaA02g06600D	turquoise	0.970735	0.973768		AT5G59990	CCT motif family protein
BnaC07g00560D	turquoise	0.970684	0.933744		AT2G20370	MURUS 3 (MUR3)
BnaA06g24910D	turquoise	0.970648	0.973235		AT5G67620	unknown protein
BnaCnng78120D	turquoise	0.970487	0.978361		AT5G54170	Polyketide cyclase/dehydrase and lipid transport superfamily protein
BnaC04g22190D	turquoise	0.970433	0.981732		AT3G60290	2-oxoglutarate (2OG) and Fe(II)-dependent oxygenase superfamily protein
BnaA03g05170D	turquoise	0.970376	0.982909		AT5G15070	Phosphoglycerate mutase-like family protein
BnaA08g31640D	turquoise	0.970349	0.942988		AT1G11670	MATE efflux family protein
BnaC01g03170D	turquoise	0.970191	0.964397		AT4G35390	AT-hook protein of GA feedback 1 (AGF1)
BnaA01g02030D	turquoise	0.970126	0.96361		AT4G35390	AT-hook protein of GA feedback 1 (AGF1)
BnaA07g35280D	turquoise	0.970023	0.965644		AT1G80820	cinnamoyl coa reductase (CCR2)
BnaC05g13120D	turquoise	0.97001	0.94227		AT1G78570	rhamnose biosynthesis 1 (RHM1)
BnaA06g01970D	turquoise	0.96992	0.971523		AT3G16410	nitrile specifier protein 4 (NSP4)
BnaAnng01670D	turquoise	0.96992	0.952926		AT5G06300	Putative lysine decarboxylase family protein
BnaA02g18410D	turquoise	0.969707	0.969477		AT1G77420	alpha/beta-Hydrolases superfamily protein
BnaA04g13920D	turquoise	0.96961	0.966126
BnaAnng05950D	turquoise	0.969603	0.946824	NAC	AT5G08790	ATAF2
BnaCnng51480D	turquoise	0.969509	0.94725		AT1G64940	cytochrome P450, family 87, subfamily A, polypeptide 6 (CYP89A6)
BnaA03g40830D	turquoise	0.969305	0.965306		AT3G50440	methyl esterase 10 (MES10)
BnaCnng31530D	turquoise	0.969135	0.94895		AT1G63000	nucleotide-rhamnose synthase/epimerase-reductase (NRS/ER)
BnaA08g21760D	turquoise	0.969095	0.949		AT1G20510	OPC-8:0 CoA ligase1 (OPCL1)
BnaA01g29230D	turquoise	0.968962	0.992403		AT3G14720	MAP kinase 19 (MPK19)
BnaCnng41630D	turquoise	0.968952	0.949804		AT3G44840	S-adenosyl-L-methionine-dependent methyltransferases superfamily protein
BnaA04g09420D	turquoise	0.96894	0.957668		AT5G39570	FUNCTIONS IN: molecular_function unknown
BnaCnng51650D	turquoise	0.968499	0.986049		AT1G09932	Phosphoglycerate mutase family protein
BnaC07g43950D	turquoise	0.96839	0.98189	ERF	AT4G32800	Integrase-type DNA-binding superfamily protein
BnaC04g35420D	turquoise	0.968174	0.958146		AT2G22860	phytosulfokine 2 precursor (PSK2)
BnaA07g31260D	turquoise	0.968148	0.949013		AT1G74100	sulfotransferase 16 (SOT16)
BnaA01g00740D	turquoise	0.967894	0.944391		AT4G36950	mitogen-activated protein kinase kinase kinase 21 (MAPKKK21)
BnaCnng41060D	turquoise	0.967812	0.948812		AT5G56970	cytokinin oxidase 3 (CKX3)
BnaA05g14600D	turquoise	0.967762	0.967821		AT1G53210	sodium/calcium exchanger family protein / calcium-binding EF hand family protein
BnaA01g02880D	turquoise	0.967717	0.971308		AT4G34240	aldehyde dehydrogenase 3I1 (ALDH3I1)
BnaA02g17660D	turquoise	0.967655	0.942331		AT1G76660	FUNCTIONS IN: molecular_function unknown
BnaC05g32830D	turquoise	0.967609	0.982934		AT3G19830	NTMC2T5.2
BnaA09g29240D	turquoise	0.967552	0.970015		AT1G26770	expansin A10 (EXPA10)
BnaCnng06220D	turquoise	0.967408	0.968891		AT3G03090	vacuolar glucose transporter 1 (VGT1)
BnaCnng68620D	turquoise	0.967373	0.968886		AT3G05500	Rubber elongation factor protein (REF)
BnaC05g30990D	turquoise	0.967355	0.966397		AT3G21230	4-coumarate:CoA ligase 5 (4CL5)
BnaCnng26450D	turquoise	0.967287	0.960497		AT5G66620	DA1-related protein 6 (DAR6)
BnaA09g10690D	turquoise	0.967153	0.938296		AT1G79330	metacaspase 5 (MC5)
BnaA07g28930D	turquoise	0.967028	0.975446		AT1G70830	MLP-like protein 28 (MLP28)
BnaA07g00260D	turquoise	0.966933	0.958324		AT2G20370	MURUS 3 (MUR3)
BnaA05g25770D	turquoise	0.966927	0.962921		AT3G13620	Amino acid permease family protein
BnaCnng76260D	turquoise	0.966768	0.939565		AT1G65690	Late embryogenesis abundant (LEA) hydroxyproline-rich glycoprotein family
BnaC09g37590D	turquoise	0.966729	0.969698		AT5G20190	Tetratricopeptide repeat (TPR)-like superfamily protein
BnaC05g08780D	turquoise	0.966391	0.95483		AT1G13390	unknown protein
BnaC07g44840D	turquoise	0.966231	0.948736		AT4G34200	embryo sac development arrest 9 (EDA9)
BnaCnng60030D	turquoise	0.966084	0.946551		AT1G57750	cytochrome P450, family 96, subfamily A, polypeptide 15 (CYP96A15)
BnaA08g10890D	turquoise	0.966039	0.968989		AT4G35070	SBP (S-ribonuclease binding protein) family protein
BnaC04g52110D	turquoise	0.966015	0.960398		AT2G46494	RING/U-box superfamily protein
BnaA02g35970D	turquoise	0.965814	0.950641		AT1G75280	NmrA-like negative transcriptional regulator family protein
BnaA08g15930D	turquoise	0.965779	0.986225		AT4G37990	elicitor-activated gene 3-2 (ELI3-2)
BnaAnng19370D	turquoise	0.965746	0.933		AT1G75000	GNS1/SUR4 membrane protein family
BnaA10g24820D	turquoise	0.965712	0.963337		AT5G05730	anthranilate synthase alpha subunit 1 (ASA1)
BnaC06g35880D	turquoise	0.965707	0.97311	BES1	AT1G75080	BRASSINAZOLE-RESISTANT 1 (BZR1)
BnaA05g23420D	turquoise	0.965254	0.962024	ERF	AT3G16280	Integrase-type DNA-binding superfamily protein
BnaC08g36840D	turquoise	0.964914	0.937549		AT1G19180	TIFY10A
BnaCnng00510D	turquoise	0.964879	0.985526		AT2G04240	XERICO
BnaC01g01730D	turquoise	0.964625	0.936863		AT4G36950	mitogen-activated protein kinase kinase kinase 21 (MAPKKK21)
BnaA03g53400D	turquoise	0.964402	0.976778	WOX	AT4G35550	WUSCHEL related homeobox 13 (WOX13)
BnaCnng33880D	turquoise	0.964117	0.978808		AT3G19660	unknown protein
BnaA02g05780D	turquoise	0.963995	0.935024		AT5G22630	arogenate dehydratase 5 (ADT5)
BnaC03g43120D	turquoise	0.963747	0.986775		AT3G23030	indole-3-acetic acid inducible 2 (IAA2)
BnaC02g14810D	turquoise	0.963643	0.981573		AT5G52900	unknown protein
BnaA10g18310D	turquoise	0.963238	0.972509		AT5G16010	3-oxo-5-alpha-steroid 4-dehydrogenase family protein
BnaC07g20450D	turquoise	0.963216	0.955644		AT5G47710	Calcium-dependent lipid-binding (CaLB domain) family protein
BnaA08g07530D	turquoise	0.963175	0.982951		AT4G31780	monogalactosyl diacylglycerol synthase 1 (MGD1)
BnaA03g39340D	turquoise	0.963062	0.974435		AT5G02490	Heat shock protein 70 (Hsp 70) family protein
BnaC02g43290D	turquoise	0.963049	0.971274	ERF	AT5G64750	ABA REPRESSOR1 (ABR1)
BnaA05g01210D	turquoise	0.963048	0.948497		AT2G46650	cytochrome B5 isoform C (CB5-C)
BnaA10g14280D	turquoise	0.96301	0.949275		AT5G21990	Tetratricopeptide repeat (TPR)-like superfamily protein
BnaC05g49550D	turquoise	0.96281	0.9777		AT1G14860	nudix hydrolase homolog 18 (NUDT18)
BnaCnng09350D	turquoise	0.962754	0.916249		AT5G47440	CONTAINS InterPro DOMAIN/s: Pleckstrin-like, plant (InterPro:IPR013666), Protein of unknown function DUF828 (InterPro:IPR008546), Pleckstrin homology (InterPro:IPR001849)
BnaC06g40190D	turquoise	0.962748	0.955924		AT1G80820	cinnamoyl coa reductase (CCR2)
BnaA02g10970D	turquoise	0.962178	0.948211		AT5G52300	LOW-TEMPERATURE-INDUCED 65 (LTI65)
BnaCnng60340D	turquoise	0.962039	0.951935		AT1G15210	pleiotropic drug resistance 7 (PDR7)
BnaC04g39630D	turquoise	0.962005	0.97156		AT2G28305	LONELY GUY 1 (LOG1)
BnaC05g44580D	turquoise	0.961913	0.956292		AT3G07390	Auxin-Induced in Root cultures 12 (AIR12)
BnaC05g36990D	turquoise	0.961772	0.96572	MYB_related	AT3G16350	Homeodomain-like superfamily protein
BnaC01g40130D	turquoise	0.961665	0.964099		AT3G04300	RmlC-like cupins superfamily protein
BnaC09g34000D	turquoise	0.961543	0.933347		AT5G58690	phosphatidylinositol-speciwc phospholipase C5 (PLC5)
BnaA02g17650D	turquoise	0.961225	0.933578		AT1G76640	Calcium-binding EF-hand family protein
BnaA03g01690D	turquoise	0.961224	0.954474		AT5G05730	anthranilate synthase alpha subunit 1 (ASA1)
BnaA03g36940D	turquoise	0.961199	0.985616		AT3G23030	indole-3-acetic acid inducible 2 (IAA2)
BnaC03g09440D	turquoise	0.961027	0.955922		AT5G19000	BTB-POZ and MATH domain 1 (BPM1)
BnaC03g32020D	turquoise	0.960954	0.96594		AT4G00670	Remorin family protein
BnaA10g20590D	turquoise	0.960952	0.973536		AT5G12050	unknown protein
BnaCnng37090D	turquoise	0.960921	0.969639		AT5G52900	unknown protein
BnaCnng17090D	turquoise	0.960873	0.93766		AT1G71140	MATE efflux family protein
BnaA10g15950D	turquoise	0.960735	0.931736		AT5G19110	Eukaryotic aspartyl protease family protein
BnaA04g27430D	turquoise	0.960586	0.972985		AT3G62100	indole-3-acetic acid inducible 30 (IAA30)
BnaA03g16050D	turquoise	0.960233	0.938882		AT2G34930	disease resistance family protein / LRR family protein
BnaC04g31650D	turquoise	0.960162	0.95086		AT5G39570	FUNCTIONS IN: molecular_function unknown
BnaA05g16700D	turquoise	0.959688	0.963929		AT3G23030	indole-3-acetic acid inducible 2 (IAA2)
BnaC07g27830D	turquoise	0.959555	0.950901		AT5G27380	glutathione synthetase 2 (GSH2)
BnaC03g40040D	turquoise	0.959248	0.952035		AT3G17510	CBL-interacting protein kinase 1 (CIPK1)
BnaA09g10340D	turquoise	0.959051	0.956564		AT2G20900	diacylglycerol kinase 5 (DGK5)
BnaC08g48320D	turquoise	0.958992	0.924392		AT1G17420	lipoxygenase 3 (LOX3)
BnaC07g30110D	turquoise	0.958967	0.985806		AT5G24320	Transducin/WD40 repeat-like superfamily protein
BnaA09g25030D	turquoise	0.958936	0.958742		AT1G31650	RHO guanyl-nucleotide exchange factor 14 (ROPGEF14)
BnaA04g25720D	turquoise	0.958895	0.957644		AT2G44450	beta glucosidase 15 (BGLU15)
BnaA04g06510D	turquoise	0.958771	0.947077		AT4G31870	glutathione peroxidase 7 (GPX7)
BnaA06g39710D	turquoise	0.958753	0.959046		AT3G28345	ABC transporter family protein
BnaC09g12800D	turquoise	0.958672	0.964831		AT1G63670	FUNCTIONS IN: molecular_function unknown
BnaC05g42040D	turquoise	0.95861	0.944652		AT3G11110	RING/U-box superfamily protein
BnaA06g08030D	turquoise	0.958464	0.938308		AT1G63000	nucleotide-rhamnose synthase/epimerase-reductase (NRS/ER)
BnaC04g25290D	turquoise	0.95844	0.959564		AT3G55740	proline transporter 2 (PROT2)
BnaC08g49030D	turquoise	0.958383	0.935343		AT3G61930	unknown protein
BnaA06g06160D	turquoise	0.958171	0.972505		AT1G10370	EARLY-RESPONSIVE TO DEHYDRATION 9 (ERD9)
BnaA05g15200D	turquoise	0.958018	0.940152		AT1G33790	jacalin lectin family protein
BnaA09g45870D	turquoise	0.957967	0.924109		AT1G14040	EXS (ERD1/XPR1/SYG1) family protein
BnaA08g23150D	turquoise	0.957852	0.939459		AT1G17380	jasmonate-zim-domain protein 5 (JAZ5)
BnaA02g35440D	turquoise	0.95757	0.932812		AT5G56000	HEAT SHOCK PROTEIN 81.4 (Hsp81.4)
BnaA04g17210D	turquoise	0.957538	0.93443		AT2G30050	transducin family protein / WD-40 repeat family protein
BnaAnng16680D	turquoise	0.957339	0.970037	HD-ZIP	AT4G37790	HAT22
BnaA03g42590D	turquoise	0.957291	0.970836		AT4G16447	unknown protein
BnaA10g23420D	turquoise	0.957118	0.959978		AT5G07650	Actin-binding FH2 protein
BnaC05g01200D	turquoise	0.956697	0.935749		AT1G02400	gibberellin 2-oxidase 6 (GA2OX6)
BnaC04g06300D	turquoise	0.956489	0.959174		AT2G39210	Major facilitator superfamily protein
BnaA05g12320D	turquoise	0.956062	0.929203		AT2G30040	mitogen-activated protein kinase kinase kinase 14 (MAPKKK14)
BnaC04g49630D	turquoise	0.955934	0.968472		AT2G44450	beta glucosidase 15 (BGLU15)
BnaA10g27920D	turquoise	0.95591	0.913226		AT1G06800	alpha/beta-Hydrolases superfamily protein
BnaA09g08790D	turquoise	0.95576	0.978451		AT2G16630	Pollen Ole e 1 allergen and extensin family protein
BnaA09g50740D	turquoise	0.955637	0.946859		AT1G04000	unknown protein
BnaC09g36610D	turquoise	0.95515	0.971447		AT5G21280	hydroxyproline-rich glycoprotein family protein
BnaC09g10960D	turquoise	0.955142	0.915083		AT1G79330	metacaspase 5 (MC5)
BnaC02g39170D	turquoise	0.955138	0.959659	WRKY	AT5G49520	WRKY DNA-binding protein 48 (WRKY48)
BnaC06g38570D	turquoise	0.955055	0.964186		AT1G78070	Transducin/WD40 repeat-like superfamily protein
BnaC09g17280D	turquoise	0.954798	0.935253		AT5G42930	alpha/beta-Hydrolases superfamily protein
BnaC07g43540D	turquoise	0.954764	0.933666		AT4G31870	glutathione peroxidase 7 (GPX7)
BnaC07g43490D	turquoise	0.954721	0.91576	WRKY	AT4G31800	WRKY DNA-binding protein 18 (WRKY18)
BnaC02g24170D	turquoise	0.95465	0.904185		AT1G76600	unknown protein
BnaC09g48680D	turquoise	0.954285	0.955217		AT5G06860	polygalacturonase inhibiting protein 1 (PGIP1)
BnaA06g12720D	turquoise	0.953933	0.936315		AT1G18590	sulfotransferase 17 (SOT17)
BnaC09g49740D	turquoise	0.953381	0.940687		AT5G05730	anthranilate synthase alpha subunit 1 (ASA1)
BnaA01g14730D	turquoise	0.953235	0.973906		AT4G25360	TRICHOME BIREFRINGENCE-LIKE 18
BnaC06g09450D	turquoise	0.953076	0.960116		AT5G35950	Mannose-binding lectin superfamily protein
BnaCnng51910D	turquoise	0.95291	0.934239		AT5G53750	CBS domain-containing protein
BnaA10g24060D	turquoise	0.952837	0.955696		AT5G06860	polygalacturonase inhibiting protein 1 (PGIP1)
BnaA09g15260D	turquoise	0.952753	0.942533		AT1G56660	unknown protein
BnaC06g34910D	turquoise	0.95268	0.965826	MYB	AT1G74080	myb domain protein 122 (MYB122)
BnaA08g05470D	turquoise	0.952557	0.914074		AT1G70480	Domain of unknown function (DUF220)
BnaC07g42440D	turquoise	0.95237	0.925708		AT4G30210	P450 reductase 2 (ATR2)
BnaA05g06070D	turquoise	0.95201	0.964541		AT2G39270	P-loop containing nucleoside triphosphate hydrolases superfamily protein
BnaA07g30200D	turquoise	0.951853	0.941658		AT1G72450	jasmonate-zim-domain protein 6 (JAZ6)
BnaA04g16350D	turquoise	0.951513	0.96133		AT2G28305	LONELY GUY 1 (LOG1)
BnaC06g29430D	turquoise	0.951459	0.941299		AT1G68290	endonuclease 2 (ENDO 2)
BnaCnng62430D	turquoise	0.951178	0.932974		AT4G29010	ABNORMAL INFLORESCENCE MERISTEM (AIM1)
BnaC03g39410D	turquoise	0.950851	0.98295		AT3G15970	NUP50 (Nucleoporin 50 kDa) protein
BnaCnng29780D	turquoise	0.950782	0.979937		AT1G69790	Protein kinase superfamily protein
BnaC02g15270D	turquoise	0.950701	0.942467		AT5G52300	LOW-TEMPERATURE-INDUCED 65 (LTI65)
BnaAnng00020D	turquoise	0.95068	0.941904	WRKY	AT5G01900	WRKY DNA-binding protein 62 (WRKY62)
BnaA05g12840D	turquoise	0.950651	0.958036		AT5G36220	cytochrome p450 81d1 (CYP81D1)
BnaA01g06800D	turquoise	0.950497	0.943826		AT4G30210	P450 reductase 2 (ATR2)
BnaA04g02120D	turquoise	0.950369	0.980408	LBD	AT3G58190	lateral organ boundaries-domain 29 (LBD29)
BnaA07g12780D	turquoise	0.950218	0.939914		AT5G66170	sulfurtransferase 18 (STR18)
BnaA01g07280D	turquoise	0.950112	0.94702		AT4G29670	atypical CYS HIS rich thioredoxin 2 (ACHT2)
BnaCnng62150D	turquoise	0.950098	0.943474		AT4G16500	Cystatin/monellin superfamily protein
BnaAnng20740D	turquoise	0.950032	0.944892		AT4G16500	Cystatin/monellin superfamily protein
BnaC09g48850D	turquoise	0.949985	0.928743		AT5G06730	Peroxidase superfamily protein
BnaA03g27040D	turquoise	0.94979	0.940566		AT4G00670	Remorin family protein
BnaCnng60330D	turquoise	0.949636	0.939197		AT4G00570	NAD-dependent malic enzyme 2 (NAD-ME2)
BnaA04g04400D	turquoise	0.949551	0.940821		AT3G54020	Arabidopsis Inositol phosphorylceramide synthase 1 (AtIPCS1)
BnaC09g48860D	turquoise	0.949352	0.911785		AT5G06720	peroxidase 2 (PA2)
BnaA09g36490D	turquoise	0.949101	0.962661		AT3G57120	Protein kinase superfamily protein
BnaC05g31420D	turquoise	0.948971	0.941226		AT3G20860	NIMA-related kinase 5 (NEK5)
BnaC03g26890D	turquoise	0.948825	0.91736		AT2G25690	Protein of unknown function (DUF581)
BnaC03g35240D	turquoise	0.948438	0.929522		AT3G07390	Auxin-Induced in Root cultures 12 (AIR12)
BnaA05g22850D	turquoise	0.948414	0.946675		AT3G17250	Protein phosphatase 2C family protein
BnaA03g50030D	turquoise	0.948397	0.914818		AT4G30230	unknown protein
BnaAnng17540D	turquoise	0.948284	0.933062		AT3G21070	NAD kinase 1 (NADK1)
BnaC04g46280D	turquoise	0.948278	0.963013		AT2G39370	unknown protein
BnaA07g33970D	turquoise	0.947697	0.981688		AT1G78100	F-box family protein
BnaA06g08400D	turquoise	0.947513	0.949157		AT1G11960	ERD (early-responsive to dehydration stress) family protein
BnaA02g26610D	turquoise	0.947454	0.919654		AT2G02870	Galactose oxidase/kelch repeat superfamily protein
BnaC07g13470D	turquoise	0.947381	0.947748	ERF	AT1G22810	Integrase-type DNA-binding superfamily protein
BnaA01g09740D	turquoise	0.947319	0.925406		AT4G18950	Integrin-linked protein kinase family
BnaA07g31880D	turquoise	0.947223	0.914192		AT1G74950	TIFY10B
BnaA04g03610D	turquoise	0.947202	0.918464		AT3G55430	O-Glycosyl hydrolases family 17 protein
BnaA05g22470D	turquoise	0.947142	0.950896		AT1G48440	B-cell receptor-associated 31-like
BnaC05g17150D	turquoise	0.946434	0.953043		AT1G21790	TRAM, LAG1 and CLN8 (TLC) lipid-sensing domain containing protein
BnaC09g50940D	turquoise	0.946083	0.925592		AT5G62770	Protein of unknown function (DUF1645)
BnaC01g17320D	turquoise	0.945752	0.918744	bHLH	AT4G25410	basic helix-loop-helix (bHLH) DNA-binding superfamily protein
BnaC04g43780D	turquoise	0.94573	0.962235		AT2G33380	RESPONSIVE TO DESSICATION 20 (RD20)
BnaC04g14770D	turquoise	0.945466	0.933303		AT2G30040	mitogen-activated protein kinase kinase kinase 14 (MAPKKK14)
BnaC06g38620D	turquoise	0.944802	0.976637		AT1G78100	F-box family protein
BnaA08g25990D	turquoise	0.944437	0.934367		AT1G10090	Early-responsive to dehydration stress protein (ERD4)
BnaA03g39790D	turquoise	0.944393	0.914772	MYB	AT5G60890	myb domain protein 34 (MYB34)
BnaA02g14430D	turquoise	0.943988	0.962254	ZF-HD	AT1G69600	zinc finger homeodomain 1 (ZFHD1)
BnaA10g12490D	turquoise	0.943912	0.904173		AT5G59490	Haloacid dehalogenase-like hydrolase (HAD) superfamily protein
BnaC04g42540D	turquoise	0.943841	0.964891		AT2G31800	Integrin-linked protein kinase family
BnaC04g13950D	turquoise	0.943833	0.937284		AT2G29450	glutathione S-transferase tau 5 (GSTU5)
BnaC08g34610D	turquoise	0.943723	0.942626		AT2G23120	Late embryogenesis abundant protein, group 6
BnaA06g02080D	turquoise	0.943427	0.958023		AT1G51760	IAA-ALANINE RESISTANT 3 (IAR3)
BnaA08g17540D	turquoise	0.943274	0.901829		AT1G30135	jasmonate-zim-domain protein 8 (JAZ8)
BnaA06g10950D	turquoise	0.942827	0.918762		AT1G16370	organic cation/carnitine transporter 6 (OCT6)
BnaA07g34120D	turquoise	0.942591	0.930963		AT1G78240	TUMOROUS SHOOT DEVELOPMENT 2 (TSD2)
BnaA02g33530D	turquoise	0.941815	0.918111		AT5G62680	Major facilitator superfamily protein
BnaC01g11450D	turquoise	0.941594	0.888697		AT4G18950	Integrin-linked protein kinase family
BnaC06g39700D	turquoise	0.941585	0.91474		AT1G79320	metacaspase 6 (MC6)
BnaA09g14700D	turquoise	0.941352	0.936051		AT1G58360	amino acid permease 1 (AAP1)
BnaA09g35010D	turquoise	0.940755	0.931557		AT3G55430	O-Glycosyl hydrolases family 17 protein
BnaC02g23100D	turquoise	0.940674	0.890142		AT1G80450	VQ motif-containing protein
BnaC09g48570D	turquoise	0.939973	0.943979		AT5G07370	inositol polyphosphate kinase 2 alpha (IPK2a)
BnaA04g00740D	turquoise	0.939852	0.957204		AT3G61380	Phosphatidylinositol N-acetyglucosaminlytransferase subunit P-related
BnaC03g07520D	turquoise	0.939761	0.956733		AT5G16010	3-oxo-5-alpha-steroid 4-dehydrogenase family protein
BnaCnng06210D	turquoise	0.939652	0.943044		AT3G03080	Zinc-binding dehydrogenase family protein
BnaC05g13410D	turquoise	0.939518	0.954589		AT1G17230	Leucine-rich receptor-like protein kinase family protein
BnaC06g35790D	turquoise	0.939421	0.908837		AT1G75000	GNS1/SUR4 membrane protein family
BnaC03g21600D	turquoise	0.938963	0.922104		AT2G38760	annexin 3 (ANNAT3)
BnaC05g11430D	turquoise	0.938947	0.924529		AT1G15125	S-adenosyl-L-methionine-dependent methyltransferases superfamily protein
BnaC03g15270D	turquoise	0.938881	0.923894		AT5G53050	alpha/beta-Hydrolases superfamily protein
BnaCnng78620D	turquoise	0.938571	0.947491		AT3G45970	expansin-like A1 (EXLA1)
BnaC04g43180D	turquoise	0.938517	0.902413		AT2G32670	vesicle-associated membrane protein 725 (VAMP725)
BnaC03g05020D	turquoise	0.938472	0.920408		AT5G11740	arabinogalactan protein 15 (AGP15)
BnaC02g46610D	turquoise	0.938165	0.896514		AT1G80820	cinnamoyl coa reductase (CCR2)
BnaC05g31250D	turquoise	0.937806	0.906975		AT3G21070	NAD kinase 1 (NADK1)
BnaA01g18160D	turquoise	0.937744	0.9304		AT4G16760	acyl-CoA oxidase 1 (ACX1)
BnaAnng00120D	turquoise	0.937579	0.882017		AT5G01750	Protein of unknown function (DUF567)
BnaA08g31370D	turquoise	0.937575	0.967165		AT1G14890	Plant invertase/pectin methylesterase inhibitor superfamily protein
BnaC05g14810D	turquoise	0.937156	0.87967		AT1G19180	TIFY10A
BnaA07g27960D	turquoise	0.93711	0.935157		AT1G69450	Early-responsive to dehydration stress protein (ERD4)
BnaC02g11940D	turquoise	0.936937	0.936094		AT5G56980	unknown protein
BnaC06g36030D	turquoise	0.936611	0.907852		AT1G75280	NmrA-like negative transcriptional regulator family protein
BnaC04g18340D	turquoise	0.936576	0.935355		AT1G58080	ATP phosphoribosyl transferase 1 (ATP-PRT1)
BnaC05g13970D	turquoise	0.936546	0.896124		AT1G18210	Calcium-binding EF-hand family protein
BnaCnng43140D	turquoise	0.936485	0.933551		AT1G03457	RNA-binding (RRM/RBD/RNP motifs) family protein
BnaA10g30420D	turquoise	0.936206	0.958547	LBD	AT5G06080	LOB domain-containing protein 33 (LBD33)
BnaC09g19820D	turquoise	0.935943	0.882744		AT5G46910	Transcription factor jumonji (jmj) family protein / zinc finger (C5HC2 type) family protein
BnaA09g48220D	turquoise	0.935685	0.922139		AT1G10360	glutathione S-transferase TAU 18 (GSTU18)
BnaC08g38040D	turquoise	0.935506	0.914982		AT1G17060	cytochrome p450 72c1 (CYP72C1)
BnaC08g41070D	turquoise	0.935294	0.896428	ERF	AT1G12610	DWARF AND DELAYED FLOWERING 1 (DDF1)
BnaA06g33650D	turquoise	0.934848	0.927214		AT2G03800	GEKO1 (GEK1)
BnaAnng07900D	turquoise	0.934725	0.919416		AT3G30725	glutamine dumper 6 (GDU6)
BnaC09g45960D	turquoise	0.934679	0.94124		AT5G10580	Protein of unknown function, DUF599
BnaA02g17680D	turquoise	0.93464	0.929971		AT4G30620	Uncharacterised BCR, YbaB family COG0718
BnaA10g27930D	turquoise	0.934445	0.897762		AT1G06800	alpha/beta-Hydrolases superfamily protein
BnaA02g13420D	turquoise	0.934285	0.885612		AT1G67920	unknown protein
BnaC02g06670D	turquoise	0.934088	0.943234		AT5G16550	unknown protein
BnaCnng76050D	turquoise	0.933906	0.90341	MYB	AT2G16720	myb domain protein 7 (MYB7)
BnaC05g35610D	turquoise	0.933891	0.943215		AT3G17860	jasmonate-zim-domain protein 3 (JAZ3)
BnaC08g36540D	turquoise	0.933883	0.938039		AT2G19780	Leucine-rich repeat (LRR) family protein
BnaC04g15080D	turquoise	0.933879	0.910387		AT2G29450	glutathione S-transferase tau 5 (GSTU5)
BnaC03g03330D	turquoise	0.933534	0.971312		AT5G07920	diacylglycerol kinase1 (DGK1)
BnaC06g41050D	turquoise	0.933465	0.94337		AT1G51760	IAA-ALANINE RESISTANT 3 (IAR3)
BnaC08g38140D	turquoise	0.933434	0.944564		AT1G16850	unknown protein
BnaAnng41650D	turquoise	0.93299	0.919045	WRKY	AT5G49520	WRKY DNA-binding protein 48 (WRKY48)
BnaC08g26650D	turquoise	0.932861	0.971002		AT3G55720	Protein of unknown function (DUF620)
BnaA07g20110D	turquoise	0.932843	0.882646	WRKY	AT1G80840	WRKY DNA-binding protein 40 (WRKY40)
BnaA01g21220D	turquoise	0.932321	0.919708		AT3G50340	unknown protein
BnaC04g06280D	turquoise	0.931922	0.944412		AT2G39270	P-loop containing nucleoside triphosphate hydrolases superfamily protein
BnaA06g07060D	turquoise	0.931762	0.915823		AT1G11390	Protein kinase superfamily protein
BnaA04g27610D	turquoise	0.931558	0.948911		AT3G58010	plastoglobulin 34kD (PGL34)
BnaC07g34980D	turquoise	0.930941	0.917491	NAC	AT4G17980	NAC domain containing protein 71 (NAC071)
BnaC06g12560D	turquoise	0.930927	0.937801		AT5G39580	Peroxidase superfamily protein
BnaC09g36370D	turquoise	0.930508	0.873912		AT5G22630	arogenate dehydratase 5 (ADT5)
BnaC04g08000D	turquoise	0.929672	0.93451		AT2G37280	pleiotropic drug resistance 5 (PDR5)
BnaC06g31830D	turquoise	0.929445	0.931572		AT1G70700	TIFY7
BnaC05g09770D	turquoise	0.92911	0.895051		AT1G11960	ERD (early-responsive to dehydration stress) family protein
BnaA03g59290D	turquoise	0.92898	0.947738		AT1G58170	Disease resistance-responsive (dirigent-like protein) family protein
BnaC09g20630D	turquoise	0.928914	0.917032		AT5G45230	Disease resistance protein (TIR-NBS-LRR class) family
BnaA04g23090D	turquoise	0.928417	0.899184		AT2G39400	alpha/beta-Hydrolases superfamily protein
BnaA04g04830D	turquoise	0.928201	0.924046		AT3G53260	phenylalanine ammonia-lyase 2 (PAL2)
BnaC04g43170D	turquoise	0.928179	0.918182		AT2G32660	receptor like protein 22 (RLP22)
BnaC05g12500D	turquoise	0.927773	0.887524		AT1G16370	organic cation/carnitine transporter 6 (OCT6)
BnaA10g13820D	turquoise	0.927736	0.877916		AT5G22630	arogenate dehydratase 5 (ADT5)
BnaA06g06900D	turquoise	0.927519	0.950894		AT1G11210	Protein of unknown function (DUF761)
BnaC09g38490D	turquoise	0.927512	0.898625		AT5G19110	Eukaryotic aspartyl protease family protein
BnaAnng41310D	turquoise	0.926377	0.91789	WOX	AT3G03660	WUSCHEL related homeobox 11 (WOX11)
BnaC09g19940D	turquoise	0.925748	0.915518		AT5G47050	SBP (S-ribonuclease binding protein) family protein
BnaAnng15640D	turquoise	0.925302	0.902678		AT2G35350	poltergeist like 1 (PLL1)
BnaAnng13950D	turquoise	0.925288	0.933304		AT5G01210	HXXXD-type acyl-transferase family protein
BnaC05g01050D	turquoise	0.925053	0.933443		AT1G02270	Calcium-binding endonuclease/exonuclease/phosphatase family
BnaCnng08040D	turquoise	0.925035	0.899858		AT1G75280	NmrA-like negative transcriptional regulator family protein
BnaA09g29930D	turquoise	0.92495	0.923444		AT1G23730	beta carbonic anhydrase 3 (BCA3)
BnaC03g75950D	turquoise	0.924615	0.924876		AT3G47960	Major facilitator superfamily protein
BnaA06g32890D	turquoise	0.924459	0.872588		AT3G26440	Protein of unknown function (DUF707)
BnaC06g34300D	turquoise	0.923769	0.903524		AT1G73340	Cytochrome P450 superfamily protein
BnaC04g52120D	turquoise	0.923647	0.8757	bHLH	AT2G46510	ABA-inducible BHLH-type transcription factor (AIB)
BnaA02g07040D	turquoise	0.923645	0.88804		AT5G59490	Haloacid dehalogenase-like hydrolase (HAD) superfamily protein
BnaA01g34620D	turquoise	0.922943	0.896232		AT4G39940	APS-kinase 2 (AKN2)
BnaA08g15760D	turquoise	0.922654	0.896448		AT4G37710	VQ motif-containing protein
BnaA02g33710D	turquoise	0.92257	0.893567		AT5G63490	CBS / octicosapeptide/Phox/Bemp1 (PB1) domains-containing protein
BnaA08g21660D	turquoise	0.922527	0.940098		AT1G20780	senescence-associated E3 ubiquitin ligase 1 (SAUL1)
BnaC03g06720D	turquoise	0.922261	0.905635		AT5G15070	Phosphoglycerate mutase-like family protein
BnaA02g01150D	turquoise	0.921875	0.898917		AT5G12170	CRT (chloroquine-resistance transporter)-like transporter 3 (CLT3)
BnaA06g01430D	turquoise	0.921467	0.938639		AT1G54020	GDSL-like Lipase/Acylhydrolase superfamily protein
BnaA03g21900D	turquoise	0.92143	0.857074		AT2G47950	unknown protein
BnaC09g38500D	turquoise	0.921307	0.89111		AT5G19110	Eukaryotic aspartyl protease family protein
BnaA01g12010D	turquoise	0.921281	0.941202		AT4G22190	unknown protein
BnaA03g40930D	turquoise	0.921267	0.908771		AT3G50760	galacturonosyltransferase-like 2 (GATL2)
BnaC01g04190D	turquoise	0.920976	0.891091		AT4G34200	embryo sac development arrest 9 (EDA9)
BnaC03g58870D	turquoise	0.920843	0.875788		AT1G28960	nudix hydrolase homolog 15 (NUDX15)
BnaC04g26670D	turquoise	0.920701	0.90669		AT3G54020	Arabidopsis Inositol phosphorylceramide synthase 1 (AtIPCS1)
BnaA03g52210D	turquoise	0.920487	0.915746	ERF	AT4G32800	Integrase-type DNA-binding superfamily protein
BnaC06g15110D	turquoise	0.920121	0.872571		AT3G54200	Late embryogenesis abundant (LEA) hydroxyproline-rich glycoprotein family
BnaC09g48100D	turquoise	0.919981	0.905652		AT5G07740	actin binding
BnaA03g39240D	turquoise	0.919857	0.888065	MYB	AT2G16720	myb domain protein 7 (MYB7)
BnaC01g23220D	turquoise	0.919363	0.865604		AT4G14500	Polyketide cyclase/dehydrase and lipid transport superfamily protein
BnaC07g42220D	turquoise	0.919183	0.899487		AT4G29905	unknown protein
BnaA02g26570D	turquoise	0.919077	0.889001		AT2G02810	UDP-galactose transporter 1 (UTR1)
BnaC09g20160D	turquoise	0.918844	0.954059	HD-ZIP	AT5G47370	HAT2
BnaC03g75790D	turquoise	0.918402	0.885014		AT1G24330	ARM repeat superfamily protein
BnaA09g55160D	turquoise	0.918225	0.919573		AT3G58620	tetratricopetide-repeat thioredoxin-like 4 (TTL4)
BnaA06g26860D	turquoise	0.918161	0.9435		AT5G24320	Transducin/WD40 repeat-like superfamily protein
BnaA09g38550D	turquoise	0.917512	0.896676		AT3G60520	unknown protein
BnaA01g32460D	turquoise	0.9172	0.880916		AT3G07090	PPPDE putative thiol peptidase family protein
BnaA05g09030D	turquoise	0.917091	0.887545		AT1G30620	MURUS 4 (MUR4)
BnaA02g03120D	turquoise	0.91709	0.948121		AT5G16550	unknown protein
BnaC05g41910D	turquoise	0.916939	0.924867	MYB	AT3G11280	Duplicated homeodomain-like superfamily protein
BnaA01g32340D	turquoise	0.916471	0.880583		AT3G07390	Auxin-Induced in Root cultures 12 (AIR12)
BnaA02g26930D	turquoise	0.916421	0.894354	HD-ZIP	AT2G01430	homeobox-leucine zipper protein 17 (HB17)
BnaA03g02550D	turquoise	0.916379	0.874796		AT5G08560	transducin family protein / WD-40 repeat family protein
BnaC03g21590D	turquoise	0.91618	0.921899		AT2G38750	annexin 4 (ANNAT4)
BnaA02g19730D	turquoise	0.91612	0.850047		AT1G80450	VQ motif-containing protein
BnaA10g23820D	turquoise	0.915935	0.873013		AT5G07370	inositol polyphosphate kinase 2 alpha (IPK2a)
BnaA06g11470D	turquoise	0.915379	0.870843		AT1G78570	rhamnose biosynthesis 1 (RHM1)
BnaA04g26970D	turquoise	0.915281	0.870153	WRKY	AT2G47260	WRKY DNA-binding protein 23 (WRKY23)
BnaC05g07430D	turquoise	0.915271	0.879434		AT1G09950	RESPONSE TO ABA AND SALT 1 (RAS1)
BnaA03g21970D	turquoise	0.915172	0.900844		AT2G29450	glutathione S-transferase tau 5 (GSTU5)
BnaC03g13110D	turquoise	0.914799	0.91779		AT5G57100	Nucleotide/sugar transporter family protein
BnaA06g23710D	turquoise	0.914775	0.892166	ERF	AT5G64750	ABA REPRESSOR1 (ABR1)
BnaC07g26960D	turquoise	0.914766	0.855574		AT5G48970	Mitochondrial substrate carrier family protein
BnaC08g49160D	turquoise	0.914447	0.881272	bHLH	AT2G22770	NAI1
BnaC08g13980D	turquoise	0.913729	0.891679		AT1G10090	Early-responsive to dehydration stress protein (ERD4)
BnaC05g37110D	turquoise	0.913417	0.874077	ERF	AT3G16280	Integrase-type DNA-binding superfamily protein
BnaA04g24480D	turquoise	0.913395	0.951623	LBD	AT2G42440	Lateral organ boundaries (LOB) domain family protein
BnaA03g08990D	turquoise	0.913251	0.929561		AT5G60320	Concanavalin A-like lectin protein kinase family protein
BnaAnng39980D	turquoise	0.913123	0.929305		AT2G39200	MILDEW RESISTANCE LOCUS O 12 (MLO12)
BnaC08g18270D	turquoise	0.912815	0.901775		AT1G18720	Protein of unknown function (DUF962)
BnaC04g04480D	turquoise	0.912763	0.846618		AT2G45760	BON association protein 2 (BAP2)
BnaAnng09680D	turquoise	0.911903	0.937116		AT1G56580	SMALLER WITH VARIABLE BRANCHES (SVB)
BnaA05g30230D	turquoise	0.911435	0.914897		AT3G07390	Auxin-Induced in Root cultures 12 (AIR12)
BnaC02g48180D	turquoise	0.911266	0.87445		AT3G27880	Protein of unknown function (DUF1645)
BnaA03g53200D	turquoise	0.911007	0.895934		AT4G35180	LYS/HIS transporter 7 (LHT7)
BnaC04g48290D	turquoise	0.91062	0.936454	LBD	AT2G42440	Lateral organ boundaries (LOB) domain family protein
BnaA04g24470D	turquoise	0.910347	0.940829	LBD	AT2G42430	lateral organ boundaries-domain 16 (LBD16)
BnaA08g27280D	turquoise	0.910151	0.922252		AT1G02930	glutathione S-transferase 6 (GSTF6)
BnaC07g46190D	turquoise	0.909789	0.900788	GRAS	AT4G36710	GRAS family transcription factor
BnaAnng09980D	turquoise	0.909737	0.876404		AT5G44350	ethylene-responsive nuclear protein -related
BnaA09g36360D	turquoise	0.909706	0.9201		AT3G57020	Calcium-dependent phosphotriesterase superfamily protein
BnaC04g41990D	turquoise	0.909601	0.894338	MYB	AT2G31180	myb domain protein 14 (MYB14)
BnaA02g02250D	turquoise	0.909375	0.872273		AT5G14700	NAD(P)-binding Rossmann-fold superfamily protein
BnaA10g13130D	turquoise	0.909339	0.860804		AT5G60300	Concanavalin A-like lectin protein kinase family protein
BnaC06g27190D	turquoise	0.908527	0.909703		AT1G65730	YELLOW STRIPE like 7 (YSL7)
BnaA05g18020D	turquoise	0.907707	0.866758	bHLH	AT1G32640	MYC2
BnaC05g18860D	turquoise	0.907656	0.901189		AT1G23730	beta carbonic anhydrase 3 (BCA3)
BnaA02g02120D	turquoise	0.907598	0.916072		AT5G14360	Ubiquitin-like superfamily protein
BnaA08g04060D	turquoise	0.905717	0.859186
BnaA06g13250D	turquoise	0.905329	0.831979		AT1G19180	TIFY10A
BnaA08g10990D	turquoise	0.905082	0.873239		AT4G34710	arginine decarboxylase 2 (ADC2)
BnaC04g50950D	turquoise	0.904951	0.892247		AT2G46650	cytochrome B5 isoform C (CB5-C)
BnaA06g27410D	turquoise	0.904867	0.863404		AT5G10750	Protein of unknown function (DUF1336)
BnaA03g51960D	turquoise	0.904339	0.930417		AT4G32280	indole-3-acetic acid inducible 29 (IAA29)
BnaA02g36250D	turquoise	0.902025	0.862637		AT1G80820	cinnamoyl coa reductase (CCR2)
BnaCnng51890D	turquoise	0.901771	0.94035		AT4G31780	monogalactosyl diacylglycerol synthase 1 (MGD1)
BnaC02g14570D	turquoise	0.901768	0.930781		AT5G53120	spermidine synthase 3 (SPDS3)
BnaA05g30860D	turquoise	0.901391	0.853577		AT3G06500	Plant neutral invertase family protein
BnaC06g26670D	turquoise	0.901374	0.862129		AT1G67560	PLAT/LH2 domain-containing lipoxygenase family protein
BnaC03g58440D	turquoise	0.901354	0.867638		AT1G28240	Protein of unknown function (DUF616)
BnaC03g61130D	turquoise	0.900071	0.928139		AT4G37980	elicitor-activated gene 3-1 (ELI3-1)
BnaA08g29520D	turquoise	0.900038	0.91155		AT5G20840	Phosphoinositide phosphatase family protein
BnaC03g48070D	turquoise	0.900019	0.893319		AT2G17840	EARLY-RESPONSIVE TO DEHYDRATION 7 (ERD7)
BnaA09g39550D	turquoise	0.89969	0.871661		AT3G61980	serine protease inhibitor, Kazal-type family protein
BnaA07g13990D	turquoise	0.899059	0.906681	AP2	AT2G28550	related to AP2.7 (RAP2.7)
BnaA07g37740D	turquoise	0.899031	0.841217		AT3G53450	Putative lysine decarboxylase family protein
BnaC09g03940D	turquoise	0.898795	0.880472		AT5G25610	RESPONSIVE TO DESSICATION 22 (RD22)
BnaA03g01780D	turquoise	0.898388	0.84556		AT5G05880	UDP-Glycosyltransferase superfamily protein
BnaA05g12560D	turquoise	0.898178	0.877811		AT2G29450	glutathione S-transferase tau 5 (GSTU5)
BnaCnng65750D	turquoise	0.898178	0.914236		AT1G11210	Protein of unknown function (DUF761)
BnaC08g42470D	turquoise	0.897204	0.877818		AT1G09950	RESPONSE TO ABA AND SALT 1 (RAS1)
BnaC05g47340D	turquoise	0.897183	0.913173		AT3G04300	RmlC-like cupins superfamily protein
BnaA05g05610D	turquoise	0.897053	0.874587		AT2G39980	HXXXD-type acyl-transferase family protein
BnaA02g13230D	turquoise	0.896584	0.88568		AT1G67560	PLAT/LH2 domain-containing lipoxygenase family protein
BnaA02g01220D	turquoise	0.896352	0.875094		AT5G12340	unknown protein
BnaC03g39280D	turquoise	0.89572	0.89835		AT3G15810	Protein of unknown function (DUF567)
BnaC06g24210D	turquoise	0.895541	0.847105
BnaC09g31850D	turquoise	0.895196	0.881413		AT5G55450	Bifunctional inhibitor/lipid-transfer protein/seed storage 2S albumin superfamily protein
BnaC01g19100D	turquoise	0.894748	0.887017		AT4G26890	mitogen-activated protein kinase kinase kinase 16 (MAPKKK16)
BnaC04g46320D	turquoise	0.893884	0.87278		AT2G39420	alpha/beta-Hydrolases superfamily protein
BnaC08g35620D	turquoise	0.893718	0.844872		AT2G21510	DNAJ heat shock N-terminal domain-containing protein
BnaCnng23520D	turquoise	0.89243	0.915263		AT1G01470	LATE EMBRYOGENESIS ABUNDANT 14 (LEA14)
BnaA07g30760D	turquoise	0.892345	0.868905		AT1G73260	kunitz trypsin inhibitor 1 (KTI1)
BnaA06g08410D	turquoise	0.892058	0.856979		AT1G11925	Stigma-specific Stig1 family protein
BnaCnng39460D	turquoise	0.89183	0.914402		AT2G02990	ribonuclease 1 (RNS1)
BnaC08g28060D	turquoise	0.891303	0.859061		AT3G57120	Protein kinase superfamily protein
BnaA03g27100D	turquoise	0.891227	0.855402		AT4G00500	alpha/beta-Hydrolases superfamily protein
BnaA10g15190D	turquoise	0.891141	0.874735		AT5G20230	blue-copper-binding protein (BCB)
BnaA09g38190D	turquoise	0.891068	0.895721		AT3G59940	Galactose oxidase/kelch repeat superfamily protein
BnaA03g04460D	turquoise	0.890997	0.872856		AT5G13700	polyamine oxidase 1 (PAO1)
BnaA07g24960D	turquoise	0.890965	0.90086		AT1G67560	PLAT/LH2 domain-containing lipoxygenase family protein
BnaA01g04150D	turquoise	0.890669	0.883953	ERF	AT4G32800	Integrase-type DNA-binding superfamily protein
BnaC04g31690D	turquoise	0.890434	0.870124	NAC	AT5G39610	NAC domain containing protein 6 (NAC6)
BnaA02g06470D	turquoise	0.890283	0.841396	Dof	AT5G60200	TARGET OF MONOPTEROS 6 (TMO6)
BnaA03g09530D	turquoise	0.890195	0.887359		AT5G59320	lipid transfer protein 3 (LTP3)
BnaA02g20200D	turquoise	0.889504	0.844788		AT2G12190	Cytochrome P450 superfamily protein
BnaC06g40720D	turquoise	0.888871	0.839061		AT1G80110	phloem protein 2-B11 (PP2-B11)
BnaC02g08470D	turquoise	0.888631	0.864408		AT5G19110	Eukaryotic aspartyl protease family protein
BnaA09g47030D	turquoise	0.888481	0.836391	ERF	AT1G12610	DWARF AND DELAYED FLOWERING 1 (DDF1)
BnaC04g34610D	turquoise	0.888299	0.846903	ERF	AT2G22200	Integrase-type DNA-binding superfamily protein
BnaC04g55870D	turquoise	0.888257	0.895541		AT4G12840	Protein of unknown function (DUF707)
BnaAnng08350D	turquoise	0.888237	0.841925		AT4G35985	Senescence/dehydration-associated protein-related
BnaA03g22360D	turquoise	0.888187	0.837134		AT2G27500	Glycosyl hydrolase superfamily protein
BnaC04g07310D	turquoise	0.887966	0.914913		AT2G37970	SOUL-1
BnaA01g02930D	turquoise	0.887442	0.855621		AT4G34200	embryo sac development arrest 9 (EDA9)
BnaC03g68600D	turquoise	0.887181	0.921439	GRAS	AT1G50420	scarecrow-like 3 (SCL3)
BnaA06g15550D	turquoise	0.886897	0.865811		AT1G21830	unknown protein
BnaA03g56340D	turquoise	0.886743	0.903726	LBD	AT2G30130	ASL5
BnaC09g44650D	turquoise	0.88652	0.890238		AT5G12000	Protein kinase protein with adenine nucleotide alpha hydrolases-like domain
BnaA06g16980D	turquoise	0.886489	0.877491		AT3G47960	Major facilitator superfamily protein
BnaA09g44300D	turquoise	0.886474	0.834478		AT1G19190	alpha/beta-Hydrolases superfamily protein
BnaA03g11840D	turquoise	0.886207	0.931388		AT5G54510	DWARF IN LIGHT 1 (DFL1)
BnaA10g02030D	turquoise	0.885502	0.916549		AT1G03610	Protein of unknown function (DUF789)
BnaC08g22300D	turquoise	0.885361	0.830191		AT3G50910	unknown protein
BnaA09g37320D	turquoise	0.884216	0.929204	LBD	AT3G58190	lateral organ boundaries-domain 29 (LBD29)
BnaC09g35660D	turquoise	0.884147	0.83754		AT5G60300	Concanavalin A-like lectin protein kinase family protein
BnaC04g08970D	turquoise	0.884103	0.87889		AT2G36320	A20/AN1-like zinc finger family protein
BnaC08g35020D	turquoise	0.88401	0.822715		AT2G22500	uncoupling protein 5 (UCP5)
BnaA07g01880D	turquoise	0.883939	0.867532		AT2G18150	Peroxidase superfamily protein
BnaA06g11200D	turquoise	0.883841	0.843469		AT1G16670	Protein kinase superfamily protein
BnaA02g12620D	turquoise	0.882855	0.826336		AT1G66880	Protein kinase superfamily protein
BnaC01g17210D	turquoise	0.882851	0.864142		AT4G25260	Plant invertase/pectin methylesterase inhibitor superfamily protein
BnaC01g01530D	turquoise	0.882686	0.876587		AT4G37410	cytochrome P450, family 81, subfamily F, polypeptide 4 (CYP81F4)
BnaA06g06970D	turquoise	0.882629	0.851832		AT1G11310	MILDEW RESISTANCE LOCUS O 2 (MLO2)
BnaC08g36450D	turquoise	0.882358	0.917909		AT5G26280	TRAF-like family protein
BnaC06g30100D	turquoise	0.882281	0.934655		AT1G68500	unknown protein
BnaA05g13900D	turquoise	0.882019	0.834464		AT1G55210	Disease resistance-responsive (dirigent-like protein) family protein
BnaA01g01570D	turquoise	0.881989	0.88824		AT4G36010	Pathogenesis-related thaumatin superfamily protein
BnaC08g17490D	turquoise	0.88162	0.90479		AT1G17710	Pyridoxal phosphate phosphatase-related protein
BnaC03g38070D	turquoise	0.881579	0.904746		AT3G13650	Disease resistance-responsive (dirigent-like protein) family protein
BnaA03g33770D	turquoise	0.881533	0.902269	NAC	AT3G15170	CUP-SHAPED COTYLEDON1 (CUC1)
BnaA03g58910D	turquoise	0.880836	0.883133		AT4G28640	indole-3-acetic acid inducible 11 (IAA11)
BnaCnng15740D	turquoise	0.880486	0.87534		AT5G63180	Pectin lyase-like superfamily protein
BnaA02g36850D	turquoise	0.8801	0.866411		AT2G02800	protein kinase 2B (APK2B)
BnaC09g34800D	turquoise	0.87968	0.813283		AT5G59490	Haloacid dehalogenase-like hydrolase (HAD) superfamily protein
BnaA07g26950D	turquoise	0.879449	0.883511		AT1G68290	endonuclease 2 (ENDO 2)
BnaA06g30050D	turquoise	0.879382	0.823277		AT5G48657	defense protein-related
BnaA05g12530D	turquoise	0.878516	0.844346		AT2G29500	HSP20-like chaperones superfamily protein
BnaA03g57380D	turquoise	0.877826	0.922375		AT3G06070	unknown protein
BnaC08g41390D	turquoise	0.877477	0.851301		AT1G12240	ATBETAFRUCT4
BnaC01g14590D	turquoise	0.876853	0.831079		AT4G23010	UDP-galactose transporter 2 (UTR2)
BnaC06g04100D	turquoise	0.876696	0.835546		AT1G50740	Transmembrane proteins 14C
BnaA01g29510D	turquoise	0.876413	0.897044		AT3G14205	Phosphoinositide phosphatase family protein
BnaC09g40930D	turquoise	0.876363	0.865805		AT5G16990	Zinc-binding dehydrogenase family protein
BnaCnng66480D	turquoise	0.876194	0.861206	NAC	AT3G18400	NAC domain containing protein 58 (NAC058)
BnaCnng60750D	turquoise	0.876194	0.890486		AT4G02330	ATPMEPCRB
BnaA02g22690D	turquoise	0.875843	0.820053		AT5G44460	calmodulin like 43 (CML43)
BnaC02g09960D	turquoise	0.874706	0.848437		AT5G59490	Haloacid dehalogenase-like hydrolase (HAD) superfamily protein
BnaA10g17590D	turquoise	0.874368	0.840354		AT3G03050	cellulose synthase-like D3 (CSLD3)
BnaC03g41590D	turquoise	0.873949	0.834449		AT3G20370	TRAF-like family protein
BnaCnng74790D	turquoise	0.873888	0.854432		AT4G37410	cytochrome P450, family 81, subfamily F, polypeptide 4 (CYP81F4)
BnaA02g35770D	turquoise	0.873605	0.837088		AT1G69930	glutathione S-transferase TAU 11 (GSTU11)
BnaC02g47650D	turquoise	0.873534	0.846569	HD-ZIP	AT2G01430	homeobox-leucine zipper protein 17 (HB17)
BnaC06g31220D	turquoise	0.873266	0.819896		AT1G70130	Concanavalin A-like lectin protein kinase family protein
BnaA04g18200D	turquoise	0.872801	0.888283		AT1G05870	Protein of unknown function (DUF1685)
BnaC02g43380D	turquoise	0.872012	0.828339		AT5G64900	precursor of peptide 1 (PROPEP1)
BnaA05g01330D	turquoise	0.871169	0.817976	bHLH	AT2G46510	ABA-inducible BHLH-type transcription factor (AIB)
BnaC04g41140D	turquoise	0.87043	0.831078		AT2G30500	Kinase interacting (KIP1-like) family protein
BnaC08g41670D	turquoise	0.870366	0.848774		AT1G11925	Stigma-specific Stig1 family protein
BnaC09g03670D	turquoise	0.870245	0.835846		AT5G26340	MSS1
BnaA10g24240D	turquoise	0.869867	0.862762		AT5G06720	peroxidase 2 (PA2)
BnaAnng12050D	turquoise	0.869767	0.832114		AT5G02490	Heat shock protein 70 (Hsp 70) family protein
BnaC05g36330D	turquoise	0.869539	0.848925
BnaC03g33170D	turquoise	0.869294	0.864778	C3H	AT3G02830	zinc finger protein 1 (ZFN1)
BnaA09g13770D	turquoise	0.868764	0.835623		AT1G61380	S-domain-1 29 (SD1-29)
BnaC01g01700D	turquoise	0.868599	0.919371	ERF	AT4G36900	related to AP2 10 (RAP2.10)
BnaA06g35280D	turquoise	0.868536	0.82388		AT5G47740	Adenine nucleotide alpha hydrolases-like superfamily protein
BnaA04g22080D	turquoise	0.868325	0.872333		AT2G38540	lipid transfer protein 1 (LP1)
BnaC05g12740D	turquoise	0.867976	0.824148		AT1G16670	Protein kinase superfamily protein
BnaA07g08040D	turquoise	0.867943	0.920349		AT1G29290	unknown protein
BnaA09g27230D	turquoise	0.867585	0.822587		AT1G28480	GRX480
BnaA03g53750D	turquoise	0.866538	0.835939	HSF	AT4G36990	heat shock factor 4 (HSF4)
BnaA10g09420D	turquoise	0.866413	0.885856		AT5G55180	O-Glycosyl hydrolases family 17 protein
BnaA06g08960D	turquoise	0.866175	0.841344		AT1G14120	2-oxoglutarate (2OG) and Fe(II)-dependent oxygenase superfamily protein
BnaA09g37640D	turquoise	0.86606	0.881589		AT3G59220	pirin (PRN)
BnaC05g45330D	turquoise	0.865789	0.866948	MYB	AT3G06490	myb domain protein 108 (MYB108)
BnaA02g19720D	turquoise	0.865206	0.856818		AT1G80460	nonhost resistance to P. s. phaseolicola 1 (NHO1)
BnaA07g20380D	turquoise	0.864925	0.811971		AT1G79310	metacaspase 7 (MC7)
BnaC06g35750D	turquoise	0.864895	0.802456		AT1G74950	TIFY10B
BnaC07g49990D	turquoise	0.864715	0.853481		AT3G50760	galacturonosyltransferase-like 2 (GATL2)
BnaA01g30210D	turquoise	0.864555	0.876609		AT3G12920	SBP (S-ribonuclease binding protein) family protein
BnaC08g41990D	turquoise	0.86398	0.865696		AT1G11600	cytochrome P450, family 77, subfamily B, polypeptide 1 (CYP77B1)
BnaC04g45790D	turquoise	0.863979	0.869335		AT2G38530	lipid transfer protein 2 (LTP2)
BnaC03g26480D	turquoise	0.863723	0.844223	AP2	AT2G28550	related to AP2.7 (RAP2.7)
BnaA08g17380D	turquoise	0.863721	0.846708		AT1G30360	early-responsive to dehydration 4 (ERD4)
BnaA09g34290D	turquoise	0.863156	0.854887		AT3G54420	homolog of carrot EP3-3 chitinase (EP3)
BnaC09g02710D	turquoise	0.862757	0.834004		AT5G49480	Ca2+-binding protein 1 (CP1)
BnaC06g34250D	turquoise	0.862724	0.842028		AT1G73260	kunitz trypsin inhibitor 1 (KTI1)
BnaC07g11810D	turquoise	0.862296	0.879792		AT1G27950	glycosylphosphatidylinositol-anchored lipid protein transfer 1 (LTPG1)
BnaC03g65810D	turquoise	0.86195	0.831083		AT4G34710	arginine decarboxylase 2 (ADC2)
BnaC08g27150D	turquoise	0.861941	0.856108		AT3G56200	Transmembrane amino acid transporter family protein
BnaA10g25810D	turquoise	0.861808	0.85753		AT5G04380	S-adenosyl-L-methionine-dependent methyltransferases superfamily protein
BnaC05g05130D	turquoise	0.861756	0.828352		AT1G07350	RNA-binding (RRM/RBD/RNP motifs) family protein
BnaC07g50320D	turquoise	0.861461	0.857928		AT4G27520	early nodulin-like protein 2 (ENODL2)
BnaA05g26870D	turquoise	0.86137	0.894047		AT3G12145	FLOR1 (FLR1)
BnaC08g39940D	turquoise	0.861343	0.811059		AT1G14040	EXS (ERD1/XPR1/SYG1) family protein
BnaC03g06000D	turquoise	0.861283	0.869887		AT5G13700	polyamine oxidase 1 (PAO1)
BnaA09g43130D	turquoise	0.861008	0.789528		AT2G21510	DNAJ heat shock N-terminal domain-containing protein
BnaA03g25870D	turquoise	0.860475	0.826032		AT4G03070	AOP1
BnaA06g39180D	turquoise	0.860393	0.841099		AT5G63160	BTB and TAZ domain protein 1 (BT1)
BnaA04g03570D	turquoise	0.860261	0.826394		AT3G55450	PBS1-like 1 (PBL1)
BnaC08g19460D	turquoise	0.86014	0.902366		AT1G20780	senescence-associated E3 ubiquitin ligase 1 (SAUL1)
BnaC04g08090D	turquoise	0.859699	0.83729		AT2G37170	plasma membrane intrinsic protein 2 (PIP2B)
BnaA03g07620D	turquoise	0.858972	0.825381		AT5G19520	mechanosensitive channel of small conductance-like 9 (MSL9)
BnaC07g09980D	turquoise	0.858971	0.857098		AT1G29290	unknown protein
BnaA03g24600D	turquoise	0.858844	0.847672		AT4G11050	glycosyl hydrolase 9C3 (GH9C3)
BnaC03g61280D	turquoise	0.858349	0.821968		AT4G37710	VQ motif-containing protein
BnaA09g53050D	turquoise	0.858153	0.817875		AT1G64610	Transducin/WD40 repeat-like superfamily protein
BnaA09g18240D	turquoise	0.858068	0.89703		AT5G47330	alpha/beta-Hydrolases superfamily protein
BnaA02g07530D	turquoise	0.857333	0.827422		AT5G58700	phosphatidylinositol-speciwc phospholipase C4 (PLC4)
BnaA09g42280D	turquoise	0.857022	0.793512		AT2G22880	VQ motif-containing protein
BnaA06g40800D	turquoise	0.856676	0.867183		AT3G45970	expansin-like A1 (EXLA1)
BnaA06g38470D	turquoise	0.856671	0.79677		AT1G18210	Calcium-binding EF-hand family protein
BnaA09g41660D	turquoise	0.856123	0.845937		AT2G24100	unknown protein
BnaC06g40000D	turquoise	0.855991	0.821776		AT1G79660	unknown protein
BnaC03g72010D	turquoise	0.855374	0.84083		AT2G37170	plasma membrane intrinsic protein 2 (PIP2B)
BnaA08g20090D	turquoise	0.854984	0.801655		AT1G27100	Actin cross-linking protein
BnaA10g29510D	turquoise	0.854035	0.802181		AT5G58700	phosphatidylinositol-speciwc phospholipase C4 (PLC4)
BnaCnng64020D	turquoise	0.853548	0.815322		AT1G53903	Protein of unknown function (DUF581)
BnaA07g14030D	turquoise	0.853503	0.795296		AT2G28650	exocyst subunit exo70 family protein H8 (EXO70H8)
BnaC04g24620D	turquoise	0.852685	0.804937		AT3G57010	Calcium-dependent phosphotriesterase superfamily protein
BnaC03g64740D	turquoise	0.852429	0.836657		AT4G21910	MATE efflux family protein
BnaA08g16110D	turquoise	0.852102	0.813558		AT4G39940	APS-kinase 2 (AKN2)
BnaA04g01700D	turquoise	0.851658	0.886467		AT3G59220	pirin (PRN)
BnaC08g21320D	turquoise	0.851627	0.817414		AT3G49720	unknown protein
BnaA02g01460D	turquoise	0.850972	0.819945	NAC	AT5G13180	NAC domain containing protein 83 (NAC083)
BnaC05g08160D	turquoise	0.850884	0.823624		AT1G10650	SBP (S-ribonuclease binding protein) family protein
BnaA08g26050D	turquoise	0.850579	0.820296		AT1G09970	LRR XI-23
BnaC02g17680D	turquoise	0.850467	0.780778		AT1G67920	unknown protein
BnaC04g45620D	turquoise	0.850325	0.899957		AT2G38010	Neutral/alkaline non-lysosomal ceramidase
BnaA07g08330D	turquoise	0.85028	0.783207		AT1G28480	GRX480
BnaC03g11220D	turquoise	0.850242	0.878596		AT5G60320	Concanavalin A-like lectin protein kinase family protein
BnaA03g60240D	turquoise	0.849801	0.84795		AT1G61560	MILDEW RESISTANCE LOCUS O 6 (MLO6)
BnaA09g13580D	turquoise	0.849633	0.797065		AT1G61890	MATE efflux family protein
BnaCnng35300D	turquoise	0.849594	0.807522		AT3G52450	plant U-box 22 (PUB22)
BnaC03g56530D	turquoise	0.849156	0.865162		AT1G13930	FUNCTIONS IN: molecular_function unknown
BnaC07g16940D	turquoise	0.848288	0.835252	C2H2	AT1G27730	salt tolerance zinc finger (STZ)
BnaA07g03350D	turquoise	0.847663	0.813727		AT2G16900	Arabidopsis phospholipase-like protein (PEARLI 4) family
BnaC01g39120D	turquoise	0.84712	0.819089		AT2G03750	P-loop containing nucleoside triphosphate hydrolases superfamily protein
BnaC04g25500D	turquoise	0.846194	0.80208		AT3G55430	O-Glycosyl hydrolases family 17 protein
BnaA06g35120D	turquoise	0.845816	0.806191		AT2G01150	RING-H2 finger protein 2B (RHA2B)
BnaC04g30050D	turquoise	0.8456	0.807662
BnaA04g12950D	turquoise	0.845268	0.785562		AT2G22500	uncoupling protein 5 (UCP5)
BnaC01g20120D	turquoise	0.845004	0.814704		AT4G27520	early nodulin-like protein 2 (ENODL2)
BnaA08g17610D	turquoise	0.844557	0.84528		AT1G30040	gibberellin 2-oxidase (GA2OX2)
BnaC06g19910D	turquoise	0.844097	0.785488		AT1G79310	metacaspase 7 (MC7)
BnaC03g19040D	turquoise	0.844038	0.810822		AT2G34600	jasmonate-zim-domain protein 7 (JAZ7)
BnaC03g24530D	turquoise	0.843105	0.799792		AT2G43820	UDP-glucosyltransferase 74F2 (UGT74F2)
BnaC09g01630D	turquoise	0.842811	0.782929		AT3G28180	Cellulose-synthase-like C4 (CSLC04)
BnaC04g31000D	turquoise	0.84225	0.81491		AT2G17280	Phosphoglycerate mutase family protein
BnaA01g06120D	turquoise	0.842233	0.829833		AT4G31000	Calmodulin-binding protein
BnaCnng68220D	turquoise	0.841721	0.781859		AT1G17160	pfkB-like carbohydrate kinase family protein
BnaC03g18410D	turquoise	0.841105	0.800935		AT2G32830	phosphate transporter 1
BnaA09g45200D	turquoise	0.840025	0.827445		AT1G17020	senescence-related gene 1 (SRG1)
BnaA01g12340D	turquoise	0.839872	0.793294		AT4G22620	SAUR-like auxin-responsive protein family
BnaA03g04290D	turquoise	0.838983	0.826606	ERF	AT5G13330	related to AP2 6l (Rap2.6L)
BnaC01g29980D	turquoise	0.838981	0.77009		AT1G61890	MATE efflux family protein
BnaC01g00790D	turquoise	0.83873	0.79593		AT4G39940	APS-kinase 2 (AKN2)
BnaAnng17240D	turquoise	0.837943	0.798204		AT3G07390	Auxin-Induced in Root cultures 12 (AIR12)
BnaA09g45190D	turquoise	0.837902	0.792837		AT1G17060	cytochrome p450 72c1 (CYP72C1)
BnaA01g01120D	turquoise	0.83784	0.804039	GRAS	AT4G36710	GRAS family transcription factor
BnaA04g17580D	turquoise	0.837284	0.780072		AT2G30500	Kinase interacting (KIP1-like) family protein
BnaCnng23400D	turquoise	0.836932	0.830725		AT3G45970	expansin-like A1 (EXLA1)
BnaA03g41800D	turquoise	0.836915	0.872902		AT3G52460	hydroxyproline-rich glycoprotein family protein
BnaC03g13190D	turquoise	0.836816	0.777671		AT5G57000	unknown protein
BnaA08g22720D	turquoise	0.836698	0.830296		AT1G18210	Calcium-binding EF-hand family protein
BnaA02g30960D	turquoise	0.836638	0.793217	MYB	AT5G49620	myb domain protein 78 (MYB78)
BnaCnng09790D	turquoise	0.836296	0.838318		AT1G77420	alpha/beta-Hydrolases superfamily protein
BnaA07g27170D	turquoise	0.83527	0.891108		AT1G68500	unknown protein
BnaA01g11230D	turquoise	0.83499	0.790609		AT4G21390	B120
BnaA09g15660D	turquoise	0.834712	0.860336		AT1G07440	NAD(P)-binding Rossmann-fold superfamily protein
BnaA10g07620D	turquoise	0.834423	0.784998	ERF	AT5G52020	Integrase-type DNA-binding superfamily protein
BnaA05g29880D	turquoise	0.8342	0.820512		AT3G07770	HEAT SHOCK PROTEIN 89.1 (Hsp89.1)
BnaA08g19490D	turquoise	0.834014	0.817571	RAV	AT1G25560	TEMPRANILLO 1 (TEM1)
BnaA08g29530D	turquoise	0.833816	0.848695		AT3G46490	2-oxoglutarate (2OG) and Fe(II)-dependent oxygenase superfamily protein
BnaA02g35010D	turquoise	0.832181	0.799023		AT5G11670	NADP-malic enzyme 2 (NADP-ME2)
BnaC07g46730D	turquoise	0.830719	0.789417		AT4G37710	VQ motif-containing protein
BnaA07g03510D	turquoise	0.830581	0.807667		AT3G44840	S-adenosyl-L-methionine-dependent methyltransferases superfamily protein
BnaA02g02710D	turquoise	0.830364	0.754441		AT5G15640	Mitochondrial substrate carrier family protein
BnaC02g33670D	turquoise	0.830245	0.800987		AT2G01150	RING-H2 finger protein 2B (RHA2B)
BnaA03g38600D	turquoise	0.830208	0.826655		AT2G14520	FUNCTIONS IN: molecular_function unknown
BnaA03g44050D	turquoise	0.829679	0.839284		AT4G19450	Major facilitator superfamily protein
BnaA03g41430D	turquoise	0.828157	0.774795		AT3G51660	Tautomerase/MIF superfamily protein
BnaCnng37990D	turquoise	0.827166	0.756314		AT2G34210	Transcription elongation factor Spt5
BnaC07g33570D	turquoise	0.826461	0.839304		AT4G16230	GDSL-like Lipase/Acylhydrolase superfamily protein
BnaA04g18930D	turquoise	0.826241	0.816558		AT2G33060	receptor like protein 27 (RLP27)
BnaC09g49340D	turquoise	0.825507	0.828417	LBD	AT5G06080	LOB domain-containing protein 33 (LBD33)
BnaC06g14510D	turquoise	0.825506	0.790445		AT3G53260	phenylalanine ammonia-lyase 2 (PAL2)
BnaAnng17910D	turquoise	0.825045	0.852157		AT1G01470	LATE EMBRYOGENESIS ABUNDANT 14 (LEA14)
BnaC07g10320D	turquoise	0.82491	0.766947		AT1G28480	GRX480
BnaC09g42430D	turquoise	0.824724	0.777637		AT5G15490	UDP-glucose 6-dehydrogenase family protein
BnaC03g32780D	turquoise	0.824222	0.820248		AT3G02140	TWO OR MORE ABRES-CONTAINING GENE 2 (TMAC2)
BnaA10g20190D	turquoise	0.824053	0.780237		AT5G13100	unknown protein
BnaA07g13180D	turquoise	0.823923	0.806692		AT2G27420	Cysteine proteinases superfamily protein
BnaA08g17400D	turquoise	0.823284	0.852545		AT1G30320	Remorin family protein
BnaA06g11480D	turquoise	0.823271	0.790125		AT1G17010	2-oxoglutarate (2OG) and Fe(II)-dependent oxygenase superfamily protein
BnaC03g51740D	turquoise	0.823001	0.860583		AT5G62350	Plant invertase/pectin methylesterase inhibitor superfamily protein
BnaCnng05070D	turquoise	0.822419	0.759154	ERF	AT4G17490	ethylene responsive element binding factor 6 (ERF6)
BnaC05g11920D	turquoise	0.821973	0.875415		AT1G15550	gibberellin 3-oxidase 1 (GA3OX1)
BnaC03g39160D	turquoise	0.821478	0.814918	NAC	AT3G15500	NAC domain containing protein 3 (NAC3)
BnaC04g49980D	turquoise	0.821039	0.774271		AT3G03050	cellulose synthase-like D3 (CSLD3)
BnaA04g03320D	turquoise	0.82101	0.819429		AT3G55970	jasmonate-regulated gene 21 (JRG21)
BnaA09g00120D	turquoise	0.820642	0.816771	WRKY	AT4G01250	WRKY22
BnaC08g28550D	turquoise	0.819923	0.754969		AT3G57550	guanylate kinase (AGK2)
BnaC06g02100D	turquoise	0.818824	0.778251		AT1G48600	phosphoethanolamine N-methyltransferase (PMEAMT)
BnaC04g29740D	turquoise	0.818709	0.739716		AT5G35735	Auxin-responsive family protein
BnaC07g42530D	turquoise	0.818597	0.784657		AT5G48070	xyloglucan endotransglucosylase/hydrolase 20 (XTH20)
BnaC04g43970D	turquoise	0.818344	0.737267		AT2G33580	Protein kinase superfamily protein
BnaC08g06690D	turquoise	0.816952	0.834323		AT1G35720	annexin 1 (ANNAT1)
BnaC08g16460D	turquoise	0.816291	0.818132		AT1G14890	Plant invertase/pectin methylesterase inhibitor superfamily protein
BnaC07g42960D	turquoise	0.814624	0.758796		AT4G30850	heptahelical transmembrane protein2 (HHP2)
BnaA07g36440D	turquoise	0.81356	0.852254		AT1G29640	Protein of unknown function, DUF584
BnaA07g32960D	turquoise	0.813439	0.755884		AT1G76640	Calcium-binding EF-hand family protein
BnaA02g34140D	turquoise	0.813048	0.751536		AT5G64310	arabinogalactan protein 1 (AGP1)
BnaC03g59660D	turquoise	0.812587	0.809158		AT1G30360	early-responsive to dehydration 4 (ERD4)
BnaC01g02610D	turquoise	0.812202	0.839347		AT4G36010	Pathogenesis-related thaumatin superfamily protein
BnaA01g35240D	turquoise	0.812113	0.826134	bHLH	AT4G25410	basic helix-loop-helix (bHLH) DNA-binding superfamily protein
BnaC07g13310D	turquoise	0.811938	0.864348		AT1G23080	PIN-FORMED 7 (PIN7)
BnaC06g41000D	turquoise	0.811367	0.780469		AT1G50740	Transmembrane proteins 14C
BnaA10g20360D	turquoise	0.810744	0.78072		AT5G12340	unknown protein
BnaC05g46790D	turquoise	0.810693	0.828959		AT3G05030	sodium hydrogen exchanger 2 (NHX2)
BnaC02g04660D	turquoise	0.810669	0.807768	ERF	AT5G13330	related to AP2 6l (Rap2.6L)
BnaAnng05400D	turquoise	0.810529	0.80448
BnaA01g11220D	turquoise	0.809508	0.795045		AT4G21380	receptor kinase 3 (RK3)
BnaA08g31540D	turquoise	0.80933	0.772812		AT1G15210	pleiotropic drug resistance 7 (PDR7)
BnaC05g06510D	turquoise	0.80861	0.788471		AT1G08940	Phosphoglycerate mutase family protein
BnaC03g14350D	turquoise	0.808471	0.755264		AT5G55180	O-Glycosyl hydrolases family 17 protein
BnaC04g08670D	turquoise	0.808318	0.740951		AT2G36650	unknown protein
BnaCnng43630D	turquoise	0.808161	0.790852		AT4G38420	SKU5 similar 9 (sks9)
BnaC06g40560D	turquoise	0.80727	0.80321		AT1G80450	VQ motif-containing protein
BnaA01g13880D	turquoise	0.805787	0.785518		AT4G24380	CONTAINS InterPro DOMAIN/s: Serine hydrolase (InterPro:IPR005645)
BnaCnng75900D	turquoise	0.805785	0.817818		AT2G39200	MILDEW RESISTANCE LOCUS O 12 (MLO12)
BnaA01g30130D	turquoise	0.805718	0.82731		AT2G38150	alpha 1,4-glycosyltransferase family protein
BnaA10g27270D	turquoise	0.804666	0.761152		AT5G02230	Haloacid dehalogenase-like hydrolase (HAD) superfamily protein
BnaA01g27670D	turquoise	0.802935	0.744115		AT3G16690	Nodulin MtN3 family protein
BnaA06g36500D	turquoise	0.802411	0.792899		AT5G43870	FUNCTIONS IN: phosphoinositide binding
BnaC04g00750D	turquoise	0.80232	0.767229	HD-ZIP	AT2G46680	homeobox 7 (HB-7)
BnaCnng46720D	turquoise	0.801827	0.805953		AT4G19960	K+ uptake permease 9 (KUP9)
BnaC02g05290D	turquoise	0.801732	0.803174		AT5G14360	Ubiquitin-like superfamily protein
BnaA01g27170D	turquoise	0.801558	0.841101		AT3G17860	jasmonate-zim-domain protein 3 (JAZ3)
BnaC08g40310D	turquoise	0.801424	0.780421		AT1G13470	Protein of unknown function (DUF1262)
BnaC03g66000D	turquoise	0.80048	0.760665
BnaC03g62640D	turquoise	0.80033	0.794267
BnaC05g39500D	turquoise	0.800325	0.785797		AT3G13790	ATBFRUCT1
BnaC07g44590D	turquoise	0.800308	0.756098		AT4G33905	Peroxisomal membrane 22 kDa (Mpv17/PMP22) family protein
BnaC04g06810D	turquoise	0.800145	0.737258		AT2G38465	unknown protein
BnaC03g09640D	turquoise	0.800091	0.780586		AT5G19520	mechanosensitive channel of small conductance-like 9 (MSL9)
BnaA03g27740D	turquoise	0.800082	0.780054		AT3G02140	TWO OR MORE ABRES-CONTAINING GENE 2 (TMAC2)
BnaC01g41330D	blue	0.992986	0.967268		AT4G19970	CONTAINS InterPro DOMAIN/s: Nucleotide-diphospho-sugar transferase, predicted (InterPro:IPR005069)
BnaA06g36420D	blue	0.991637	0.978174		AT5G43980	plasmodesmata-located protein 1 (PDLP1)
BnaC05g28300D	blue	0.991233	0.95463		AT5G49690	UDP-Glycosyltransferase superfamily protein
BnaA02g07380D	blue	0.990697	0.95774		AT5G58860	cytochrome P450, family 86, subfamily A, polypeptide 1 (CYP86A1)
BnaC03g09670D	blue	0.990536	0.965027		AT5G19600	sulfate transporter 3
BnaA03g45070D	blue	0.98983	0.968541		AT4G21980	AUTOPHAGY 8A (APG8A)
BnaA10g08450D	blue	0.989364	0.941417		AT5G54640	RESISTANT TO AGROBACTERIUM TRANSFORMATION 5 (RAT5)
BnaCnng60930D	blue	0.989195	0.966366		AT1G77760	nitrate reductase 1 (NIA1)
BnaA10g16690D	blue	0.986882	0.961085		AT5G18130	unknown protein
BnaA08g22850D	blue	0.986669	0.963955	MYB	AT1G17950	myb domain protein 52 (MYB52)
BnaC04g31630D	blue	0.986615	0.986197		AT5G39520	Protein of unknown function (DUF1997)
BnaA03g07660D	blue	0.986507	0.988281		AT5G19600	sulfate transporter 3
BnaC08g30850D	blue	0.985863	0.948777		AT3G60690	SAUR-like auxin-responsive protein family
BnaC06g13220D	blue	0.985374	0.973574		AT5G40780	lysine histidine transporter 1
BnaA06g01330D	blue	0.985063	0.961176		AT1G54095	Protein of unknown function (DUF1677)
BnaC04g45190D	blue	0.984734	0.988041		AT2G37460	nodulin MtN21 /EamA-like transporter family protein
BnaC05g12280D	blue	0.984609	0.959117		AT1G16160	wall associated kinase-like 5 (WAKL5)
BnaA06g34000D	blue	0.984197	0.957428		AT2G02800	protein kinase 2B (APK2B)
BnaC04g53030D	blue	0.984141	0.981468		AT2G43570	chitinase, putative (CHI)
BnaC05g14660D	blue	0.983876	0.98625		AT1G18980	RmlC-like cupins superfamily protein
BnaA05g10690D	blue	0.983328	0.91581		AT2G32960	Phosphotyrosine protein phosphatases superfamily protein
BnaA03g09460D	blue	0.982974	0.977337		AT5G59530	2-oxoglutarate (2OG) and Fe(II)-dependent oxygenase superfamily protein
BnaA02g25550D	blue	0.982739	0.939727		AT5G47560	tonoplast dicarboxylate transporter (TDT)
BnaC04g10600D	blue	0.982729	0.973844		AT2G34610	unknown protein
BnaA10g26100D	blue	0.98253	0.965385		AT5G04080	unknown protein
BnaAnng39990D	blue	0.982331	0.945089		AT1G12200	Flavin-binding monooxygenase family protein
BnaA04g09400D	blue	0.981957	0.992541		AT5G39520	Protein of unknown function (DUF1997)
BnaC07g15270D	blue	0.980984	0.96571		AT1G20630	catalase 1 (CAT1)
BnaC08g17650D	blue	0.980686	0.957818	MYB	AT1G17950	myb domain protein 52 (MYB52)
BnaAnng38120D	blue	0.980646	0.957518		AT5G58860	cytochrome P450, family 86, subfamily A, polypeptide 1 (CYP86A1)
BnaCnng26810D	blue	0.980573	0.994442		AT1G20180	Protein of unknown function (DUF677)
BnaC02g37400D	blue	0.980293	0.996332		AT3G28510	P-loop containing nucleoside triphosphate hydrolases superfamily protein
BnaC02g13050D	blue	0.979778	0.989817		AT5G55450	Bifunctional inhibitor/lipid-transfer protein/seed storage 2S albumin superfamily protein
BnaC05g07060D	blue	0.979619	0.984908		AT1G09480	NAD(P)-binding Rossmann-fold superfamily protein
BnaA06g30390D	blue	0.978925	0.959411		AT5G48180	nitrile specifier protein 5 (NSP5)
BnaC07g04260D	blue	0.978107	0.99532		AT2G05910	Protein of unknown function (DUF567)
BnaC08g27720D	blue	0.977801	0.993223		AT3G56891	Heavy metal transport/detoxification superfamily protein
BnaC03g25600D	blue	0.977496	0.991673		AT1G01680	plant U-box 54 (PUB54)
BnaA05g03430D	blue	0.977364	0.974196		AT2G43620	Chitinase family protein
BnaUnng01720D	blue	0.977025	0.993281		AT2G18480	Major facilitator superfamily protein
BnaA02g33470D	blue	0.976904	0.996312		AT5G62530	aldehyde dehydrogenase 12A1 (ALDH12A1)
BnaA05g16350D	blue	0.976782	0.990367		AT1G32180	cellulose synthase-like D6 (CSLD6)
BnaCnng78690D	blue	0.976487	0.977045		AT4G21680	NITRATE TRANSPORTER 1.8 (NRT1.8)
BnaC08g31330D	blue	0.976367	0.972792		AT3G61390	RING/U-box superfamily protein
BnaC09g43920D	blue	0.975707	0.924359		AT5G13170	senescence-associated gene 29 (SAG29)
BnaAnng17300D	blue	0.975598	0.902164		AT5G58860	cytochrome P450, family 86, subfamily A, polypeptide 1 (CYP86A1)
BnaCnng26620D	blue	0.975307	0.974622		AT1G56060	unknown protein
BnaC09g51720D	blue	0.975272	0.921695		AT2G43590	Chitinase family protein
BnaA09g52670D	blue	0.975256	0.912838	HD-ZIP	AT5G66700	homeobox 53 (HB53)
BnaA03g20310D	blue	0.974894	0.926346		AT2G43590	Chitinase family protein
BnaA02g22720D	blue	0.97488	0.899576		AT5G44550	Uncharacterised protein family (UPF0497)
BnaC04g25360D	blue	0.97465	0.932768		AT3G55570	unknown protein
BnaC07g37050D	blue	0.974097	0.94999		AT4G21980	AUTOPHAGY 8A (APG8A)
BnaC01g06190D	blue	0.974089	0.941002		AT4G32300	S-domain-2 5 (SD2-5)
BnaA09g24560D	blue	0.973827	0.975335		AT1G32200	ATS1
BnaC03g30100D	blue	0.973706	0.990098		AT4G05030	Copper transport protein family
BnaA02g29340D	blue	0.97369	0.993943		AT3G28510	P-loop containing nucleoside triphosphate hydrolases superfamily protein
BnaA09g37590D	blue	0.973653	0.955476		AT3G59140	multidrug resistance-associated protein 14 (MRP14)
BnaA06g36650D	blue	0.973641	0.987319		AT5G43570	Serine protease inhibitor, potato inhibitor I-type family protein
BnaCnng08540D	blue	0.97351	0.960623		AT1G01150	Homeodomain-like protein with RING/FYVE/PHD-type zinc finger domain
BnaCnng49510D	blue	0.973235	0.998532		AT1G20180	Protein of unknown function (DUF677)
BnaC03g33270D	blue	0.973095	0.985544
BnaA08g23870D	blue	0.973043	0.982216		AT1G15380	Lactoylglutathione lyase / glyoxalase I family protein
BnaC03g68400D	blue	0.972971	0.902463		AT1G49960	Xanthine/uracil permease family protein
BnaA06g14280D	blue	0.972598	0.996735		AT1G20180	Protein of unknown function (DUF677)
BnaC06g01840D	blue	0.972273	0.96787		AT1G48260	CBL-interacting protein kinase 17 (CIPK17)
BnaC02g18660D	blue	0.972139	0.925938		AT1G68850	Peroxidase superfamily protein
BnaA03g38630D	blue	0.971592	0.998528		AT2G14580	basic pathogenesis-related protein 1 (PRB1)
BnaA09g19060D	blue	0.971388	0.923902		AT2G02390	glutathione S-transferase zeta 1 (GSTZ1)
BnaC04g50970D	blue	0.971229	0.993841	HD-ZIP	AT2G46680	homeobox 7 (HB-7)
BnaA02g29990D	blue	0.971182	0.998704		AT5G48180	nitrile specifier protein 5 (NSP5)
BnaC03g15300D	blue	0.971133	0.96991		AT5G53010	calcium-transporting ATPase, putative
BnaC04g13600D	blue	0.971074	0.961335		AT2G31160	LIGHT SENSITIVE HYPOCOTYLS 3 (LSH3)
BnaC04g21550D	blue	0.970949	0.936737		AT3G61980	serine protease inhibitor, Kazal-type family protein
BnaA01g11510D	blue	0.970728	0.973535		AT4G21680	NITRATE TRANSPORTER 1.8 (NRT1.8)
BnaA09g36190D	blue	0.970634	0.996845		AT3G56891	Heavy metal transport/detoxification superfamily protein
BnaC07g36810D	blue	0.969802	0.98715		AT4G21680	NITRATE TRANSPORTER 1.8 (NRT1.8)
BnaCnng75020D	blue	0.969754	0.981218	ERF	AT2G38340	Integrase-type DNA-binding superfamily protein
BnaA07g17220D	blue	0.969588	0.996613
BnaCnng20520D	blue	0.969465	0.994276		AT1G02520	P-glycoprotein 11 (PGP11)
BnaA10g11420D	blue	0.969005	0.987094		AT5G57350	H(+)-ATPase 3 (HA3)
BnaC09g48120D	blue	0.968987	0.904271		AT3G56180	Protein of unknown function (DUF567)
BnaC09g40190D	blue	0.968821	0.959696		AT5G17760	P-loop containing nucleoside triphosphate hydrolases superfamily protein
BnaC07g17390D	blue	0.968379	0.942732		AT5G43870	FUNCTIONS IN: phosphoinositide binding
BnaA06g29530D	blue	0.96837	0.894557		AT5G49350	Glycine-rich protein family
BnaC05g38830D	blue	0.96793	0.920251		AT3G14770	Nodulin MtN3 family protein
BnaC04g35010D	blue	0.967758	0.893184		AT2G22510	hydroxyproline-rich glycoprotein family protein
BnaC09g47880D	blue	0.967598	0.931444		AT5G07460	peptidemethionine sulfoxide reductase 2 (PMSR2)
BnaC07g14440D	blue	0.967411	0.998259
BnaA07g04400D	blue	0.967238	0.997168		AT2G05910	Protein of unknown function (DUF567)
BnaC09g47070D	blue	0.966718	0.884165		AT5G09530	hydroxyproline-rich glycoprotein family protein
BnaC08g33220D	blue	0.966649	0.96826		AT2G25940	alpha-vacuolar processing enzyme (ALPHA-VPE)
BnaC03g14230D	blue	0.966638	0.994004		AT5G55410	Bifunctional inhibitor/lipid-transfer protein/seed storage 2S albumin superfamily protein
BnaA01g28200D	blue	0.966315	0.869354		AT3G16140	photosystem I subunit H-1 (PSAH-1)
BnaA09g42550D	blue	0.965974	0.887517		AT2G22510	hydroxyproline-rich glycoprotein family protein
BnaA07g10990D	blue	0.964942	0.980268
BnaA03g11410D	blue	0.964779	0.985753		AT5G55450	Bifunctional inhibitor/lipid-transfer protein/seed storage 2S albumin superfamily protein
BnaA03g21510D	blue	0.964041	0.997725		AT2G46610	RNA-binding (RRM/RBD/RNP motifs) family protein
BnaC03g24780D	blue	0.963752	0.985988		AT2G44260	Plant protein of unknown function (DUF946)
BnaA06g13410D	blue	0.963672	0.998343		AT1G75050	Pathogenesis-related thaumatin superfamily protein
BnaA07g23830D	blue	0.963599	0.999586		AT1G23490	ADP-ribosylation factor 1 (ARF1)
BnaA07g21130D	blue	0.96346	0.999986
BnaCnng72130D	blue	0.963255	0.991572	C2H2	AT3G53820	C2H2 and C2HC zinc fingers superfamily protein
BnaA09g02350D	blue	0.962728	0.987624		AT3G28790	Protein of unknown function (DUF1216)
BnaAnng10140D	blue	0.96229	0.879515		AT5G44550	Uncharacterised protein family (UPF0497)
BnaC09g05150D	blue	0.962042	0.954717		AT5G61060	histone deacetylase 5 (HDA05)
BnaC02g38400D	blue	0.961873	0.941118		AT5G48180	nitrile specifier protein 5 (NSP5)
BnaC07g26280D	blue	0.96047	0.885643		AT5G48180	nitrile specifier protein 5 (NSP5)
BnaA10g01170D	blue	0.960112	0.977248		AT1G02470	Polyketide cyclase/dehydrase and lipid transport superfamily protein
BnaA07g33180D	blue	0.960062	0.999704		AT1G76955	Expressed protein
BnaA10g22980D	blue	0.95962	0.965008		AT5G08480	VQ motif-containing protein
BnaA09g39140D	blue	0.959474	0.963428		AT3G61390	RING/U-box superfamily protein
BnaA03g38560D	blue	0.959335	0.968396		AT2G14095	unknown protein
BnaC02g28420D	blue	0.959273	0.947016		AT1G04290	Thioesterase superfamily protein
BnaC07g36630D	blue	0.959237	0.94496		AT4G21200	gibberellin 2-oxidase 8 (GA2OX8)
BnaA03g52720D	blue	0.958889	0.958582		AT4G33720	CAP (Cysteine-rich secretory proteins, Antigen 5, and Pathogenesis-related 1 protein) superfamily protein
BnaA01g08480D	blue	0.958805	0.919556	GATA	AT4G17570	GATA transcription factor 26 (GATA26)
BnaC08g38410D	blue	0.958526	0.983166		AT1G16310	Cation efflux family protein
BnaC08g23610D	blue	0.958497	0.865281		AT3G52360	unknown protein
BnaC08g09520D	blue	0.958479	0.913911		AT4G01220	Nucleotide-diphospho-sugar transferase family protein
BnaA01g26760D	blue	0.957949	0.925968	NAC	AT3G18400	NAC domain containing protein 58 (NAC058)
BnaA05g24050D	blue	0.957811	0.886941	NAC	AT3G15500	NAC domain containing protein 3 (NAC3)
BnaC05g00400D	blue	0.957539	0.920278		AT1G01680	plant U-box 54 (PUB54)
BnaC04g36020D	blue	0.957243	0.961315		AT2G23580	methyl esterase 4 (MES4)
BnaA01g10320D	blue	0.957229	0.903613		AT4G19970	CONTAINS InterPro DOMAIN/s: Nucleotide-diphospho-sugar transferase, predicted (InterPro:IPR005069)
BnaA01g34480D	blue	0.957221	0.980931		AT3G03180	Got1/Sft2-like vescicle transport protein family
BnaA02g26180D	blue	0.956738	0.962111	G2-like	AT2G02060	Homeodomain-like superfamily protein
BnaA08g29610D	blue	0.956714	0.868763		AT1G49960	Xanthine/uracil permease family protein
BnaC02g31270D	blue	0.955249	0.936925		AT5G20480	EF-TU receptor (EFR)
BnaA09g55280D	blue	0.954831	0.958439		AT3G58750	citrate synthase 2 (CSY2)
BnaCnng06950D	blue	0.954725	0.941524		AT1G09520	LOCATED IN: chloroplast
BnaA02g28850D	blue	0.9546	0.960199		AT3G27330	zinc finger (C3HC4-type RING finger) family protein
BnaA10g29280D	blue	0.954578	0.996498		AT5G58070	temperature-induced lipocalin (TIL)
BnaA02g10130D	blue	0.954529	0.979828		AT5G53730	Late embryogenesis abundant (LEA) hydroxyproline-rich glycoprotein family
BnaA05g06860D	blue	0.954335	0.986905		AT5G02230	Haloacid dehalogenase-like hydrolase (HAD) superfamily protein
BnaA04g12970D	blue	0.953551	0.871807		AT2G22510	hydroxyproline-rich glycoprotein family protein
BnaC02g27990D	blue	0.952679	0.973824	NAC	AT4G01550	NAC domain containing protein 69 (NAC069)
BnaC07g27150D	blue	0.952189	0.866005		AT5G49350	Glycine-rich protein family
BnaA10g25970D	blue	0.952125	0.856632		AT5G04250	Cysteine proteinases superfamily protein
BnaA04g06990D	blue	0.951801	0.947281		AT4G13250	NON-YELLOW COLORING 1 (NYC1)
BnaC05g03860D	blue	0.951201	0.98428	bHLH	AT1G05710	basic helix-loop-helix (bHLH) DNA-binding superfamily protein
BnaAnng13220D	blue	0.950808	0.942714	ERF	AT2G38340	Integrase-type DNA-binding superfamily protein
BnaC08g41500D	blue	0.949673	0.879914		AT1G12200	Flavin-binding monooxygenase family protein
BnaC01g03020D	blue	0.949049	0.891541		AT4G12735	unknown protein
BnaA09g15430D	blue	0.948921	0.879031		AT2G43590	Chitinase family protein
BnaAnng33020D	blue	0.948754	0.896087		AT5G20960	aldehyde oxidase 1 (AAO1)
BnaA03g22110D	blue	0.948609	0.961742		AT5G52930	Protein of unknown function (DUF295)
BnaC03g35660D	blue	0.947882	0.937678		AT3G08040	FERRIC REDUCTASE DEFECTIVE 3 (FRD3)
BnaA07g37540D	blue	0.947756	0.843903		AT5G38200	Class I glutamine amidotransferase-like superfamily protein
BnaC08g15830D	blue	0.947739	0.866828		AT1G13340	Regulator of Vps4 activity in the MVB pathway protein
BnaA04g26940D	blue	0.947599	0.865499		AT2G47200	unknown protein
BnaA04g17120D	blue	0.946388	0.981162		AT2G29350	senescence-associated gene 13 (SAG13)
BnaA03g52700D	blue	0.94632	0.919312		AT4G33720	CAP (Cysteine-rich secretory proteins, Antigen 5, and Pathogenesis-related 1 protein) superfamily protein
BnaA07g31690D	blue	0.946162	0.925432	ZF-HD	AT1G74660	mini zinc finger 1 (MIF1)
BnaA05g31430D	blue	0.945605	0.995891	M-type_MADS	AT5G48670	AGAMOUS-like 80 (AGL80)
BnaA08g00970D	blue	0.945588	0.874921		AT1G53990	GDSL-motif lipase 3 (GLIP3)
BnaC04g03210D	blue	0.945341	0.887652		AT2G43940	HARMLESS TO OZONE LAYER 3 (HOL3)
BnaC09g01720D	blue	0.945001	0.900038		AT3G28510	P-loop containing nucleoside triphosphate hydrolases superfamily protein
BnaA04g02810D	blue	0.944763	0.987492		AT3G56891	Heavy metal transport/detoxification superfamily protein
BnaA04g21440D	blue	0.944682	0.851153		AT2G37460	nodulin MtN21 /EamA-like transporter family protein
BnaUnng02510D	blue	0.944681	0.894998		AT5G20960	aldehyde oxidase 1 (AAO1)
BnaC03g72480D	blue	0.944576	0.91927		AT2G47130	NAD(P)-binding Rossmann-fold superfamily protein
BnaA09g09280D	blue	0.944469	0.840997		AT4G35890	winged-helix DNA-binding transcription factor family protein
BnaA04g11860D	blue	0.943955	0.930061		AT5G40890	chloride channel A (CLC-A)
BnaA10g23900D	blue	0.943566	0.87549		AT5G07460	peptidemethionine sulfoxide reductase 2 (PMSR2)
BnaC01g00590D	blue	0.943341	0.961619		AT4G39700	Heavy metal transport/detoxification superfamily protein
BnaC09g07850D	blue	0.9433	0.930982	HD-ZIP	AT5G66700	homeobox 53 (HB53)
BnaA01g13620D	blue	0.942583	0.849818		AT4G24140	alpha/beta-Hydrolases superfamily protein
BnaA01g06620D	blue	0.942422	0.94893		AT4G30430	tetraspanin9 (TET9)
BnaC04g06480D	blue	0.942058	0.942842		AT2G38940	phosphate transporter 1
BnaA03g52510D	blue	0.941635	0.84759		AT4G33420	Peroxidase superfamily protein
BnaC03g35640D	blue	0.941558	0.918704		AT3G08040	FERRIC REDUCTASE DEFECTIVE 3 (FRD3)
BnaA02g05170D	blue	0.941264	0.872503		AT5G20960	aldehyde oxidase 1 (AAO1)
BnaA08g11270D	blue	0.940202	0.938774		AT4G34320	Protein of unknown function (DUF677)
BnaC02g09450D	blue	0.938975	0.883053		AT5G22300	nitrilase 4 (NIT4)
BnaA10g23450D	blue	0.938841	0.891946		AT3G56180	Protein of unknown function (DUF567)
BnaAnng18700D	blue	0.938689	0.896013		AT3G28510	P-loop containing nucleoside triphosphate hydrolases superfamily protein
BnaC08g37930D	blue	0.938548	0.870844		AT1G17180	glutathione S-transferase TAU 25 (GSTU25)
BnaA08g24430D	blue	0.938494	0.891954		AT1G13080	cytochrome P450, family 71, subfamily B, polypeptide 2 (CYP71B2)
BnaA09g13310D	blue	0.937708	0.889773	TALE	AT1G62360	SHOOT MERISTEMLESS (STM)
BnaAnng16300D	blue	0.937433	0.938463		AT1G05270	TraB family protein
BnaC04g35970D	blue	0.937188	0.838596		AT2G23540	GDSL-like Lipase/Acylhydrolase superfamily protein
BnaC04g53350D	blue	0.937139	0.926368		AT2G39518	Uncharacterised protein family (UPF0497)
BnaA07g37570D	blue	0.936928	0.856954		AT5G39110	RmlC-like cupins superfamily protein
BnaC04g24790D	blue	0.936655	0.987774		AT3G56891	Heavy metal transport/detoxification superfamily protein
BnaC09g12040D	blue	0.936601	0.858196	Dof	AT1G64620	Dof-type zinc finger DNA-binding family protein
BnaA08g05710D	blue	0.936569	0.875828		AT4G15550	indole-3-acetate beta-D-glucosyltransferase (IAGLU)
BnaC04g25370D	blue	0.934918	0.849317		AT3G55560	AT-hook protein of GA feedback 2 (AGF2)
BnaC06g12280D	blue	0.93465	0.85951		AT5G38200	Class I glutamine amidotransferase-like superfamily protein
BnaAnng39050D	blue	0.934646	0.870287		AT5G66650	Protein of unknown function (DUF607)
BnaC05g07040D	blue	0.934564	0.842021		AT1G09480	NAD(P)-binding Rossmann-fold superfamily protein
BnaA09g33200D	blue	0.934549	0.976129		AT3G52820	purple acid phosphatase 22 (PAP22)
BnaA02g14710D	blue	0.93433	0.886664	WRKY	AT1G69310	WRKY DNA-binding protein 57 (WRKY57)
BnaA05g04030D	blue	0.932945	0.865725		AT2G44460	beta glucosidase 28 (BGLU28)
BnaC03g45380D	blue	0.932238	0.935184		AT2G14095	unknown protein
BnaC07g14340D	blue	0.931443	0.929615
BnaA09g43370D	blue	0.931434	0.917352		AT2G21180	unknown protein
BnaA04g26280D	blue	0.931088	0.840061		AT2G45550	cytochrome P450, family 76, subfamily C, polypeptide 4 (CYP76C4)
BnaA02g32820D	blue	0.930327	0.97313		AT5G23580	calmodulin-like domain protein kinase 9 (CDPK9)
BnaC07g18080D	blue	0.930194	0.823107		AT5G44550	Uncharacterised protein family (UPF0497)
BnaC04g36700D	blue	0.92972	0.860483		AT1G64840	CONTAINS InterPro DOMAIN/s: F-box domain, cyclin-like (InterPro:IPR001810), Protein of unknown function DUF295 (InterPro:IPR005174)
BnaC08g42160D	blue	0.929275	0.884945		AT1G11190	bifunctional nuclease i (BFN1)
BnaC06g20440D	blue	0.929025	0.92682		AT1G78340	glutathione S-transferase TAU 22 (GSTU22)
BnaA07g06270D	blue	0.929003	0.917523	bHLH	AT3G56970	BHLH038
BnaCnng39230D	blue	0.928977	0.978296		AT5G08480	VQ motif-containing protein
BnaA02g18150D	blue	0.928881	0.857902		AT1G76520	Auxin efflux carrier family protein
BnaA03g17600D	blue	0.928721	0.98223		AT2G38120	AUXIN RESISTANT 1 (AUX1)
BnaA08g18520D	blue	0.928523	0.863827	NAC	AT1G02250	NAC domain containing protein 5 (NAC005)
BnaC03g12340D	blue	0.928284	0.813497		AT5G58860	cytochrome P450, family 86, subfamily A, polypeptide 1 (CYP86A1)
BnaC05g05540D	blue	0.927068	0.911674		AT1G07870	Protein kinase superfamily protein
BnaA03g18250D	blue	0.926849	0.951518		AT3G54700	phosphate transporter 1
BnaAnng08670D	blue	0.92681	0.943506		AT5G19110	Eukaryotic aspartyl protease family protein
BnaC05g38150D	blue	0.926456	0.818086	NAC	AT3G15500	NAC domain containing protein 3 (NAC3)
BnaC07g23150D	blue	0.925946	0.947445		AT3G25950	TRAM, LAG1 and CLN8 (TLC) lipid-sensing domain containing protein
BnaAnng21880D	blue	0.924524	0.983176		AT5G62540	ubiquitin-conjugating enzyme 3 (UBC3)
BnaC05g14950D	blue	0.924037	0.969586		AT1G19320	Pathogenesis-related thaumatin superfamily protein
BnaC06g14030D	blue	0.923847	0.893751		AT2G18196	Heavy metal transport/detoxification superfamily protein
BnaA10g27780D	blue	0.923108	0.832063		AT1G04350	2-oxoglutarate (2OG) and Fe(II)-dependent oxygenase superfamily protein
BnaC02g37200D	blue	0.921838	0.910759		AT3G28050	nodulin MtN21 /EamA-like transporter family protein
BnaC03g24720D	blue	0.921633	0.804182		AT2G44180	methionine aminopeptidase 2A (MAP2A)
BnaA09g22380D	blue	0.921522	0.815187		AT4G10730	Protein kinase superfamily protein
BnaCnng63190D	blue	0.921252	0.852479	NAC	AT3G18400	NAC domain containing protein 58 (NAC058)
BnaC09g33600D	blue	0.92115	0.966017		AT5G58070	temperature-induced lipocalin (TIL)
BnaA09g52860D	blue	0.920838	0.80881		AT2G18370	Bifunctional inhibitor/lipid-transfer protein/seed storage 2S albumin superfamily protein
BnaC08g35010D	blue	0.920415	0.813416		AT2G22510	hydroxyproline-rich glycoprotein family protein
BnaC05g17000D	blue	0.920136	0.858966		AT1G21680	DPP6 N-terminal domain-like protein
BnaC05g07050D	blue	0.918975	0.907841		AT1G09480	NAD(P)-binding Rossmann-fold superfamily protein
BnaA08g24320D	blue	0.91749	0.895627		AT1G13340	Regulator of Vps4 activity in the MVB pathway protein
BnaA09g32780D	blue	0.917345	0.858747		AT3G52360	unknown protein
BnaC02g45000D	blue	0.917243	0.855744		AT5G52390	PAR1 protein
BnaA07g35510D	blue	0.916676	0.836164		AT1G80540	unknown protein
BnaA01g25000D	blue	0.916358	0.937738		AT3G21550	DUF679 domain membrane protein 2 (DMP2)
BnaC02g08870D	blue	0.915567	0.825476		AT5G19600	sulfate transporter 3
BnaA05g00280D	blue	0.915322	0.834615		AT2G47710	Adenine nucleotide alpha hydrolases-like superfamily protein
BnaC02g10860D	blue	0.915149	0.94486		AT5G58200	Calcineurin-like metallo-phosphoesterase superfamily protein
BnaA08g00330D	blue	0.914856	0.885413		AT3G13275	unknown protein
BnaC03g32370D	blue	0.913938	0.872418		AT3G01650	RING domain ligase1 (RGLG1)
BnaC04g15750D	blue	0.913051	0.929899		AT2G28470	beta-galactosidase 8 (BGAL8)
BnaC05g01470D	blue	0.910276	0.931355		AT1G02850	beta glucosidase 11 (BGLU11)
BnaCnng14630D	blue	0.909094	0.94547		AT4G13250	NON-YELLOW COLORING 1 (NYC1)
BnaA03g22120D	blue	0.90701	0.942754		AT5G54550	Protein of unknown function (DUF295)
BnaA02g17100D	blue	0.906942	0.789211		AT1G75030	thaumatin-like protein 3 (TLP-3)
BnaC06g40440D	blue	0.906284	0.879629		AT1G80540	unknown protein
BnaA06g25360D	blue	0.905704	0.862556		AT2G18193	P-loop containing nucleoside triphosphate hydrolases superfamily protein
BnaA10g25040D	blue	0.905106	0.914138		AT5G05365	Heavy metal transport/detoxification superfamily protein
BnaA02g30130D	blue	0.904923	0.875775		AT5G48410	glutamate receptor 1.3 (GLR1.3)
BnaC03g49940D	blue	0.904714	0.801692		AT5G64250	Aldolase-type TIM barrel family protein
BnaCnng06840D	blue	0.904253	0.920913		AT1G09400	FMN-linked oxidoreductases superfamily protein
BnaC04g03790D	blue	0.904251	0.858088		AT3G60120	beta glucosidase 27 (BGLU27)
BnaCnng71320D	blue	0.902225	0.866852		AT2G32210	unknown protein
BnaA09g47340D	blue	0.90189	0.860121		AT1G12200	Flavin-binding monooxygenase family protein
BnaC07g23400D	blue	0.90125	0.77621		AT3G26180	cytochrome P450, family 71, subfamily B, polypeptide 20 (CYP71B20)
BnaA03g47140D	blue	0.899481	0.898033		AT4G25100	Fe superoxide dismutase 1 (FSD1)
BnaC03g59890D	blue	0.899376	0.861173		AT5G46470	RESISTANT TO P. SYRINGAE 6 (RPS6)
BnaCnng60140D	blue	0.898991	0.816231		AT3G26180	cytochrome P450, family 71, subfamily B, polypeptide 20 (CYP71B20)
BnaC03g24290D	blue	0.898759	0.85466		AT2G43590	Chitinase family protein
BnaC05g00830D	blue	0.898619	0.797823		AT1G01070	nodulin MtN21 /EamA-like transporter family protein
BnaC02g41390D	blue	0.89843	0.882059		AT5G24150	SQP1
BnaA01g34060D	blue	0.898334	0.937843		AT3G03640	beta glucosidase 25 (BGLU25)
BnaA10g27370D	blue	0.898321	0.782161		AT5G02100	UNFERTILIZED EMBRYO SAC 18 (UNE18)
BnaA03g20690D	blue	0.897952	0.816191		AT2G44180	methionine aminopeptidase 2A (MAP2A)
BnaC06g23560D	blue	0.896668	0.812366		AT1G73480	alpha/beta-Hydrolases superfamily protein
BnaA05g24860D	blue	0.896202	0.819664		AT3G14690	cytochrome P450, family 72, subfamily A, polypeptide 15 (CYP72A15)
BnaAnng28300D	blue	0.895393	0.86763		AT5G40780	lysine histidine transporter 1
BnaC05g20370D	blue	0.895335	0.809168		AT1G26420	FAD-binding Berberine family protein
BnaA03g15270D	blue	0.894422	0.845823		AT2G32830	phosphate transporter 1
BnaA05g23530D	blue	0.894198	0.774264		AT3G16150	N-terminal nucleophile aminohydrolases (Ntn hydrolases) superfamily protein
BnaC01g39170D	blue	0.89393	0.81336		AT3G09270	glutathione S-transferase TAU 8 (GSTU8)
BnaA05g30950D	blue	0.89339	0.776063		AT3G06390	Uncharacterised protein family (UPF0497)
BnaC01g40610D	blue	0.89328	0.903611		AT3G03640	beta glucosidase 25 (BGLU25)
BnaC02g07480D	blue	0.893007	0.886242	MYB	AT5G17800	myb domain protein 56 (MYB56)
BnaA02g03700D	blue	0.892847	0.901731	MYB	AT5G17800	myb domain protein 56 (MYB56)
BnaA07g30400D	blue	0.892678	0.815053		AT1G72700	ATPase E1-E2 type family protein / haloacid dehalogenase-like hydrolase family protein
BnaC03g53730D	blue	0.892589	0.911984		AT3G47340	glutamine-dependent asparagine synthase 1 (ASN1)
BnaA01g24360D	blue	0.891852	0.890779		AT3G22910	ATPase E1-E2 type family protein / haloacid dehalogenase-like hydrolase family protein
BnaA02g20430D	blue	0.89116	0.950938	NAC	AT4G01550	NAC domain containing protein 69 (NAC069)
BnaC07g07850D	blue	0.890435	0.898288	bHLH	AT3G56970	BHLH038
BnaA08g09420D	blue	0.890092	0.761115		AT4G20390	Uncharacterised protein family (UPF0497)
BnaC03g63850D	blue	0.889313	0.767612		AT4G20390	Uncharacterised protein family (UPF0497)
BnaCnng53280D	blue	0.888472	0.870323		AT5G49690	UDP-Glycosyltransferase superfamily protein
BnaA08g00140D	blue	0.887196	0.784566		AT1G55920	serine acetyltransferase 2
BnaA03g24470D	blue	0.885378	0.765034		AT4G24140	alpha/beta-Hydrolases superfamily protein
BnaC02g11500D	blue	0.884477	0.845931		AT5G57550	xyloglucan endotransglucosylase/hydrolase 25 (XTH25)
BnaA04g13700D	blue	0.883894	0.768712		AT2G23540	GDSL-like Lipase/Acylhydrolase superfamily protein
BnaA07g31950D	blue	0.883876	0.880386
BnaA09g18390D	blue	0.883524	0.786362		AT5G47635	Pollen Ole e 1 allergen and extensin family protein
BnaA05g08640D	blue	0.881902	0.88579		AT2G43590	Chitinase family protein
BnaC03g50500D	blue	0.880798	0.798762		AT5G63850	amino acid permease 4 (AAP4)
BnaA01g09790D	blue	0.878373	0.77573		AT4G18990	xyloglucan endotransglucosylase/hydrolase 29 (XTH29)
BnaA05g19720D	blue	0.877973	0.919773		AT3G21420	2-oxoglutarate (2OG) and Fe(II)-dependent oxygenase superfamily protein
BnaCnng11830D	blue	0.876402	0.804789		AT1G61080	Hydroxyproline-rich glycoprotein family protein
BnaC03g29100D	blue	0.876201	0.749587		AT4G24140	alpha/beta-Hydrolases superfamily protein
BnaCnng70380D	blue	0.876138	0.814887	G2-like	AT2G02060	Homeodomain-like superfamily protein
BnaC09g32850D	blue	0.875742	0.895999		AT5G57350	H(+)-ATPase 3 (HA3)
BnaA01g01280D	blue	0.875104	0.819176		AT4G36430	Peroxidase superfamily protein
BnaC01g21280D	blue	0.874406	0.78825		AT4G17030	expansin-like B1 (EXLB1)
BnaA09g54510D	blue	0.87417	0.819425		AT1G25422	unknown protein
BnaA07g06710D	blue	0.874084	0.735583		AT4G14365	XB3 ortholog 4 in Arabidopsis thaliana (XBAT34)
BnaAnng02450D	blue	0.874031	0.9362		AT3G05500	Rubber elongation factor protein (REF)
BnaA10g05630D	blue	0.873801	0.828697
BnaA04g08730D	blue	0.87377	0.892213		AT2G17280	Phosphoglycerate mutase family protein
BnaCnng35280D	blue	0.872758	0.812925		AT1G31350	KAR-UP F-box 1 (KUF1)
BnaA04g21450D	blue	0.872654	0.785364		AT4G02850	phenazine biosynthesis PhzC/PhzF family protein
BnaC03g03820D	blue	0.871646	0.738148
BnaC06g14550D	blue	0.871527	0.834749		AT3G53280	cytochrome p450 71b5 (CYP71B5)
BnaA03g06680D	blue	0.87123	0.783804		AT5G17650	glycine/proline-rich protein
BnaA03g10960D	blue	0.871073	0.93775
BnaC03g18950D	blue	0.87082	0.782365		AT2G34360	MATE efflux family protein
BnaA10g13850D	blue	0.87069	0.764183		AT5G22500	fatty acid reductase 1 (FAR1)
BnaA01g14050D	blue	0.869971	0.838615		AT4G24690	ubiquitin-associated (UBA)/TS-N domain-containing protein / octicosapeptide/Phox/Bemp1 (PB1) domain-containing protein
BnaC06g19690D	blue	0.869691	0.779876		AT1G79680	WALL ASSOCIATED KINASE (WAK)-LIKE 10 (WAKL10)
BnaCnng45250D	blue	0.869399	0.855101		AT1G23730	beta carbonic anhydrase 3 (BCA3)
BnaC04g33870D	blue	0.868761	0.824657		AT5G40890	chloride channel A (CLC-A)
BnaC04g39220D	blue	0.867808	0.867316		AT2G27550	centroradialis (ATC)
BnaC04g28910D	blue	0.86771	0.815886		AT5G24150	SQP1
BnaA05g10700D	blue	0.867144	0.816589		AT2G32210	unknown protein
BnaA05g15420D	blue	0.866843	0.789041		AT1G51340	MATE efflux family protein
BnaC03g19760D	blue	0.866754	0.756643
BnaC04g08480D	blue	0.866652	0.808914		AT2G36780	UDP-Glycosyltransferase superfamily protein
BnaA09g20070D	blue	0.864727	0.886714		AT4G04960	Concanavalin A-like lectin protein kinase family protein
BnaA09g38500D	blue	0.864202	0.769659		AT3G60450	Phosphoglycerate mutase family protein
BnaC05g03430D	blue	0.863511	0.79215		AT2G32210	unknown protein
BnaC06g33920D	blue	0.861743	0.835804		AT1G72790	hydroxyproline-rich glycoprotein family protein
BnaA02g33480D	blue	0.861643	0.926184		AT5G62540	ubiquitin-conjugating enzyme 3 (UBC3)
BnaC09g36040D	blue	0.861468	0.782676		AT5G60800	Heavy metal transport/detoxification superfamily protein
BnaAnng05390D	blue	0.861283	0.750161		AT5G44990	Glutathione S-transferase family protein
BnaC09g20720D	blue	0.860883	0.775864
BnaC09g31990D	blue	0.860521	0.866756		AT5G55490	gamete expressed protein 1 (GEX1)
BnaA06g33210D	blue	0.860228	0.853264		AT3G25950	TRAM, LAG1 and CLN8 (TLC) lipid-sensing domain containing protein
BnaC06g12520D	blue	0.859899	0.752598		AT5G39670	Calcium-binding EF-hand family protein
BnaC09g39870D	blue	0.859519	0.853809		AT5G17980	C2 calcium/lipid-binding plant phosphoribosyltransferase family protein
BnaCnng67830D	blue	0.859266	0.755471		AT1G29000	Heavy metal transport/detoxification superfamily protein
BnaC04g30380D	blue	0.858432	0.708548		AT5G37690	SGNH hydrolase-type esterase superfamily protein
BnaA05g06230D	blue	0.858113	0.858478		AT2G38940	phosphate transporter 1
BnaA04g27220D	blue	0.858105	0.889294		AT3G62720	xylosyltransferase 1 (XT1)
BnaA07g22750D	blue	0.858087	0.741749		AT1G73260	kunitz trypsin inhibitor 1 (KTI1)
BnaC05g42130D	blue	0.857833	0.793333	ERF	AT3G11020	DRE/CRT-binding protein 2B (DREB2B)
BnaC05g20360D	blue	0.857821	0.718866		AT1G26420	FAD-binding Berberine family protein
BnaA05g29870D	blue	0.857537	0.754454		AT3G07780	OBERON1 (OBE1)
BnaA03g31400D	blue	0.857491	0.904039	G2-like	AT3G10760	Homeodomain-like superfamily protein
BnaC06g36360D	blue	0.855987	0.857165		AT1G75700	HVA22-like protein G (HVA22G)
BnaC01g06560D	blue	0.855894	0.806566		AT4G31875	unknown protein
BnaC02g18180D	blue	0.854335	0.73314		AT1G68440	unknown protein
BnaA02g37030D	blue	0.853246	0.905845		AT5G24150	SQP1
BnaA01g11350D	blue	0.852255	0.810452		AT4G21510	F-box family protein
BnaA05g24790D	blue	0.852209	0.794637		AT3G14770	Nodulin MtN3 family protein
BnaCnng08170D	blue	0.852129	0.733704		AT1G75030	thaumatin-like protein 3 (TLP-3)
BnaA02g21660D	blue	0.850359	0.715766		AT4G11650	osmotin 34 (OSM34)
BnaC05g05960D	blue	0.849406	0.786017	C2H2	AT1G08290	WIP domain protein 3 (WIP3)
BnaC03g51590D	blue	0.848479	0.695153		AT5G62630	hipl2 protein precursor (HIPL2)
BnaA02g01510D	blue	0.848332	0.863597		AT5G13200	GRAM domain family protein
BnaC08g29640D	blue	0.848077	0.821372		AT3G59140	multidrug resistance-associated protein 14 (MRP14)
BnaA06g04370D	blue	0.847184	0.82484		AT1G07870	Protein kinase superfamily protein
BnaC06g30890D	blue	0.84711	0.750565		AT1G69840	SPFH/Band 7/PHB domain-containing membrane-associated protein family
BnaC05g06260D	blue	0.847077	0.742354		AT1G08630	threonine aldolase 1 (THA1)
BnaA05g27930D	blue	0.84628	0.791149	ERF	AT3G11020	DRE/CRT-binding protein 2B (DREB2B)
BnaC04g56610D	blue	0.84534	0.757604		AT2G38390	Peroxidase superfamily protein
BnaC04g09650D	blue	0.844826	0.825934		AT2G35480	unknown protein
BnaA05g34680D	blue	0.844762	0.864031		AT2G39518	Uncharacterised protein family (UPF0497)
BnaA03g30320D	blue	0.844143	0.782151		AT3G08040	FERRIC REDUCTASE DEFECTIVE 3 (FRD3)
BnaA06g34240D	blue	0.842574	0.902678		AT2G02230	phloem protein 2-B1 (PP2-B1)
BnaA09g33750D	blue	0.842499	0.798867		AT2G37210	lysine decarboxylase family protein
BnaC01g35480D	blue	0.840183	0.74573		AT3G16150	N-terminal nucleophile aminohydrolases (Ntn hydrolases) superfamily protein
BnaA01g00900D	blue	0.840075	0.879833		AT4G37150	methyl esterase 9 (MES9)
BnaC05g05720D	blue	0.837349	0.752845		AT1G08050	Zinc finger (C3HC4-type RING finger) family protein
BnaC05g20800D	blue	0.835898	0.723772		AT1G25275	unknown protein
BnaC09g08430D	blue	0.834988	0.852555		AT2G11810	monogalactosyldiacylglycerol synthase type C (MGDC)
BnaC03g28220D	blue	0.833491	0.70777		AT4G08770	Peroxidase superfamily protein
BnaAnng03730D	blue	0.83303	0.736585	ERF	AT3G50260	cooperatively regulated by ethylene and jasmonate 1 (CEJ1)
BnaC08g05870D	blue	0.830898	0.76833		AT1G22220	F-box family protein
BnaC07g39340D	blue	0.83087	0.776169		AT4G25100	Fe superoxide dismutase 1 (FSD1)
BnaAnng00330D	blue	0.830419	0.769702		AT3G09390	metallothionein 2A (MT2A)
BnaA04g21350D	blue	0.829766	0.839196		AT2G37330	ALUMINUM SENSITIVE 3 (ALS3)
BnaA06g24090D	blue	0.829696	0.751568		AT5G65140	Haloacid dehalogenase-like hydrolase (HAD) superfamily protein
BnaC02g45710D	blue	0.829527	0.85092		AT1G67340	HCP-like superfamily protein with MYND-type zinc finger
BnaAnng05530D	blue	0.828843	0.85588
BnaC06g23700D	blue	0.828842	0.679406		AT1G73260	kunitz trypsin inhibitor 1 (KTI1)
BnaA05g01190D	blue	0.826001	0.807318	HD-ZIP	AT2G46680	homeobox 7 (HB-7)
BnaA03g35030D	blue	0.825758	0.75003		AT3G19000	2-oxoglutarate (2OG) and Fe(II)-dependent oxygenase superfamily protein
BnaC01g10570D	blue	0.825233	0.746072	WRKY	AT4G18170	WRKY DNA-binding protein 28 (WRKY28)
BnaA02g09200D	blue	0.825179	0.758052		AT5G55180	O-Glycosyl hydrolases family 17 protein
BnaC09g07340D	blue	0.824645	0.737856		AT5G67340	ARM repeat superfamily protein
BnaA05g03980D	blue	0.824238	0.70124		AT3G60120	beta glucosidase 27 (BGLU27)
BnaA09g51710D	blue	0.823221	0.814308		AT4G00360	cytochrome P450, family 86, subfamily A, polypeptide 2 (CYP86A2)
BnaC08g48600D	blue	0.822741	0.891873	MYB	AT3G49690	myb domain protein 84 (MYB84)
BnaA02g06780D	blue	0.822636	0.782605	C2H2	AT5G59820	RESPONSIVE TO HIGH LIGHT 41 (RHL41)
BnaC08g43550D	blue	0.821988	0.709091		AT1G03850	Glutaredoxin family protein
BnaC05g08840D	blue	0.820262	0.699496		AT1G13340	Regulator of Vps4 activity in the MVB pathway protein
BnaA03g25640D	blue	0.819068	0.742397		AT4G05030	Copper transport protein family
BnaA04g17560D	blue	0.81905	0.687837		AT2G30490	cinnamate-4-hydroxylase (C4H)
BnaC04g41120D	blue	0.818832	0.700221		AT2G30490	cinnamate-4-hydroxylase (C4H)
BnaA04g26870D	blue	0.818726	0.709885		AT2G47000	ATP binding cassette subfamily B4 (ABCB4)
BnaAnng23050D	blue	0.81831	0.904069		AT4G30270	xyloglucan endotransglucosylase/hydrolase 24 (XTH24)
BnaA04g27530D	blue	0.817991	0.719009		AT3G60140	DARK INDUCIBLE 2 (DIN2)
BnaA02g18610D	blue	0.816826	0.685867		AT1G77760	nitrate reductase 1 (NIA1)
BnaC03g30880D	blue	0.815094	0.696616		AT4G02520	glutathione S-transferase PHI 2 (GSTF2)
BnaC09g20710D	blue	0.814354	0.714679		AT2G02390	glutathione S-transferase zeta 1 (GSTZ1)
BnaC06g30970D	blue	0.813389	0.786373		AT1G69890	CONTAINS InterPro DOMAIN/s: Protein of unknown function DUF569 (InterPro:IPR007679), Actin cross-linking (InterPro:IPR008999)
BnaC02g40820D	blue	0.81309	0.748759		AT5G25120	ytochrome p450, family 71, subfamily B, polypeptide 11 (CYP71B11)
BnaC09g31390D	blue	0.812283	0.881868		AT5G54870	unknown protein
BnaA05g22410D	blue	0.811293	0.789428		AT3G17830	Molecular chaperone Hsp40/DnaJ family protein
BnaC03g40740D	blue	0.810421	0.769623		AT3G19000	2-oxoglutarate (2OG) and Fe(II)-dependent oxygenase superfamily protein
BnaC01g14240D	blue	0.810211	0.811642		AT4G22780	ACT domain repeat 7 (ACR7)
BnaA05g35760D	blue	0.809715	0.749745		AT1G51340	MATE efflux family protein
BnaA03g34550D	blue	0.809499	0.697102		AT3G17510	CBL-interacting protein kinase 1 (CIPK1)
BnaA04g08450D	blue	0.808794	0.771508		AT5G38200	Class I glutamine amidotransferase-like superfamily protein
BnaC04g09720D	blue	0.808182	0.743937		AT2G43590	Chitinase family protein
BnaC03g30870D	blue	0.807255	0.712744		AT2G02930	glutathione S-transferase F3 (GSTF3)
BnaA09g20010D	blue	0.804518	0.741838		AT4G04990	Protein of unknown function (DUF761)
BnaA10g20110D	blue	0.804413	0.719626	NAC	AT5G13180	NAC domain containing protein 83 (NAC083)
BnaC08g45940D	blue	0.803925	0.710345		AT1G02860	nitrogen limitation adaptation (NLA)
BnaC09g22400D	blue	0.803613	0.844023		AT4G04960	Concanavalin A-like lectin protein kinase family protein
BnaA03g30310D	blue	0.803533	0.761908		AT3G08040	FERRIC REDUCTASE DEFECTIVE 3 (FRD3)
BnaC01g12400D	darkred	0.974357	0.988896		AT4G20920	double-stranded RNA-binding domain (DsRBD)-containing protein
BnaA02g11570D	darkred	0.973857	0.989062		AT5G50700	hydroxysteroid dehydrogenase 1 (HSD1)
BnaAnng13800D	darkred	0.966068	0.96712		AT4G27670	heat shock protein 21 (HSP21)
BnaC03g42310D	darkred	0.96548	0.98023		AT3G21720	isocitrate lyase (ICL)
BnaA07g15260D	darkred	0.964707	0.923233		AT5G41080	PLC-like phosphodiesterases superfamily protein
BnaC02g00520D	darkred	0.961141	0.904456	EIL	AT5G10120	Ethylene insensitive 3 family protein
BnaC02g23620D	darkred	0.958271	0.994781		AT5G44420	plant defensin 1.2 (PDF1.2)
BnaA09g47680D	darkred	0.950583	0.860684		AT1G11260	sugar transporter 1 (STP1)
BnaA09g39780D	darkred	0.948638	0.987967		AT3G62300	DOMAIN OF UNKNOWN FUNCTION 724 7 (DUF7)
BnaAnng34800D	darkred	0.940908	0.88654		AT2G38823	unknown protein
BnaC07g31540D	darkred	0.940233	0.841177		AT3G49790	Carbohydrate-binding protein
BnaAnng22160D	darkred	0.936671	0.942204
BnaA05g09830D	darkred	0.927609	0.813106		AT2G33830	Dormancy/auxin associated family protein
BnaC08g18880D	darkred	0.926551	0.96991		AT1G19610	PDF1.4
BnaC01g20890D	darkred	0.923775	0.892226		AT4G32480	Protein of unknown function (DUF506)
BnaA07g00980D	darkred	0.920127	0.866763		AT2G19800	myo-inositol oxygenase 2 (MIOX2)
BnaA08g16780D	darkred	0.916358	0.885688	DBB	AT4G39070	B-box zinc finger family protein
BnaC08g42140D	darkred	0.914283	0.834628		AT1G11260	sugar transporter 1 (STP1)
BnaA07g07140D	darkred	0.913415	0.921236		AT1G30710	FAD-binding Berberine family protein
BnaCnng14620D	darkred	0.913161	0.897321		AT4G23180	cysteine-rich RLK (RECEPTOR-like protein kinase) 10 (CRK10)
BnaA04g23810D	darkred	0.909405	0.910193		AT2G41310	response regulator 3 (RR3)
BnaA06g24600D	darkred	0.909264	0.751853		AT5G65690	phosphoenolpyruvate carboxykinase 2 (PCK2)
BnaA06g10010D	darkred	0.903793	0.939839		AT1G15330	Cystathionine beta-synthase (CBS) protein
BnaC04g47580D	darkred	0.899573	0.873773		AT2G41310	response regulator 3 (RR3)
BnaA04g26010D	darkred	0.89665	0.845593	GATA	AT2G45050	GATA transcription factor 2 (GATA2)
BnaC03g11050D	darkred	0.893062	0.859103		AT5G22920	CHY-type/CTCHY-type/RING-type Zinc finger protein
BnaCnng24930D	darkred	0.892525	0.85936		AT3G49790	Carbohydrate-binding protein
BnaA06g17510D	darkred	0.889145	0.923395		AT3G47340	glutamine-dependent asparagine synthase 1 (ASN1)
BnaA09g05060D	darkred	0.889007	0.838481		AT5G24070	Peroxidase superfamily protein
BnaC02g44300D	darkred	0.883597	0.922825		AT1G53540	HSP20-like chaperones superfamily protein
BnaC06g05990D	darkred	0.882376	0.730013		AT3G15450	Aluminium induced protein with YGL and LRDR motifs
BnaA06g06240D	darkred	0.881877	0.886072		AT1G10470	response regulator 4 (ARR4)
BnaA01g28900D	darkred	0.880903	0.764284		AT3G15450	Aluminium induced protein with YGL and LRDR motifs
BnaCnng44800D	darkred	0.879102	0.78238		AT3G04320	Kunitz family trypsin and protease inhibitor protein
BnaA09g43630D	darkred	0.877892	0.703294		AT2G20670	Protein of unknown function (DUF506)
BnaA02g05310D	darkred	0.876869	0.72061		AT5G21170	AKINBETA1
BnaA07g10790D	darkred	0.87519	0.723749		AT1G21920	Histone H3 K4-specific methyltransferase SET7/9 family protein
BnaA10g17050D	darkred	0.874235	0.946516		AT5G17700	MATE efflux family protein
BnaCnng18400D	darkred	0.866965	0.900509		AT3G03170	unknown protein
BnaC03g13120D	darkred	0.865039	0.787707		AT5G57090	ETHYLENE INSENSITIVE ROOT 1 (EIR1)
BnaA09g02580D	darkred	0.863279	0.75221		AT3G29240	Protein of unknown function (DUF179)
BnaC05g37800D	darkred	0.85943	0.732887		AT3G15450	Aluminium induced protein with YGL and LRDR motifs
BnaC04g47820D	darkred	0.857242	0.895318		AT2G41800	FUNCTIONS IN: molecular_function unknown
BnaA07g07120D	darkred	0.855501	0.698505		AT1G30720	FAD-binding Berberine family protein
BnaA09g49970D	darkred	0.852674	0.920113		AT1G06330	Heavy metal transport/detoxification superfamily protein
BnaC05g49280D	darkred	0.848475	0.825344		AT1G12780	UDP-D-glucose/UDP-D-galactose 4-epimerase 1 (UGE1)
BnaC02g39460D	darkred	0.845073	0.78931		AT4G29250	HXXXD-type acyl-transferase family protein
BnaA03g51410D	darkred	0.835968	0.781733		AT4G31320	SAUR-like auxin-responsive protein family
BnaC09g46730D	darkred	0.831624	0.685969		AT5G09976	FUNCTIONS IN: molecular_function unknown
BnaC08g01470D	darkred	0.829908	0.85894		AT1G05700	Leucine-rich repeat transmembrane protein kinase protein
BnaC02g41470D	darkred	0.827256	0.732722		AT5G24140	squalene monooxygenase 2 (SQP2)
BnaC01g20320D	darkred	0.823852	0.873415		AT4G27670	heat shock protein 21 (HSP21)
BnaC05g11630D	darkred	0.816835	0.888271		AT1G15330	Cystathionine beta-synthase (CBS) protein
BnaC07g21770D	darkgreen	0.975668	0.959173	NAC	AT2G02450	NAC domain containing protein 35 (NAC035)
BnaC07g46780D	darkgreen	0.974962	0.963079		AT4G37800	xyloglucan endotransglucosylase/hydrolase 7 (XTH7)
BnaA07g18430D	darkgreen	0.97253	0.986509	Nin-like	AT3G59580	Plant regulator RWP-RK family protein
BnaC04g45930D	darkgreen	0.968329	0.967356		AT2G26900	Sodium Bile acid symporter family
BnaC09g44690D	darkgreen	0.968019	0.968134		AT5G11930	Thioredoxin superfamily protein
BnaC02g37610D	darkgreen	0.966436	0.987039		AT3G28940	AIG2-like (avirulence induced gene) family protein
BnaA06g34140D	darkgreen	0.964997	0.966623	NAC	AT2G02450	NAC domain containing protein 35 (NAC035)
BnaA06g26720D	darkgreen	0.96473	0.909414		AT5G24150	SQP1
BnaA08g10040D	darkgreen	0.964014	0.946789		AT4G21850	methionine sulfoxide reductase B9 (MSRB9)
BnaC04g07850D	darkgreen	0.962891	0.920968		AT2G37460	nodulin MtN21 /EamA-like transporter family protein
BnaC06g17440D	darkgreen	0.961233	0.977459	Nin-like	AT3G59580	Plant regulator RWP-RK family protein
BnaC05g39470D	darkgreen	0.956789	0.905535		AT3G14210	epithiospecifier modifier 1 (ESM1)
BnaA03g18420D	darkgreen	0.947649	0.939416		AT2G39200	MILDEW RESISTANCE LOCUS O 12 (MLO12)
BnaC02g00440D	darkgreen	0.947387	0.96557		AT5G10180	slufate transporter 2
BnaA02g03170D	darkgreen	0.946502	0.951513	MYB	AT5G16600	myb domain protein 43 (MYB43)
BnaA01g31900D	darkgreen	0.946211	0.869788		AT2G01520	MLP-like protein 328 (MLP328)
BnaA09g42760D	darkgreen	0.943929	0.961614		AT2G22240	myo-inositol-1-phosphate synthase 2 (MIPS2)
BnaA07g02670D	darkgreen	0.943921	0.929807		AT2G17500	Auxin efflux carrier family protein
BnaC02g37620D	darkgreen	0.941067	0.963157		AT3G28930	AVRRPT2-INDUCED GENE 2 (AIG2)
BnaA05g14630D	darkgreen	0.939898	0.907903		AT1G53180	unknown protein
BnaC04g09800D	darkgreen	0.938035	0.947973		AT3G63060	EID1-like 3 (EDL3)
BnaC02g42580D	darkgreen	0.936647	0.871654		AT5G63590	flavonol synthase 3 (FLS3)
BnaC02g00550D	darkgreen	0.936248	0.951096		AT5G10050	NAD(P)-binding Rossmann-fold superfamily protein
BnaC07g10260D	darkgreen	0.933949	0.909222		AT1G28570	SGNH hydrolase-type esterase superfamily protein
BnaC05g01390D	darkgreen	0.93293	0.968231		AT1G02690	importin alpha isoform 6 (IMPA-6)
BnaC09g48200D	darkgreen	0.927461	0.863591		AT5G07030	Eukaryotic aspartyl protease family protein
BnaA08g00310D	darkgreen	0.926817	0.91302		AT1G55760	BTB/POZ domain-containing protein
BnaC03g62080D	darkgreen	0.926296	0.94453		AT4G23880	unknown protein
BnaC05g39200D	darkgreen	0.924097	0.940248		AT3G14440	nine-cis-epoxycarotenoid dioxygenase 3 (NCED3)
BnaA02g15220D	darkgreen	0.922732	0.836121		AT1G70830	MLP-like protein 28 (MLP28)
BnaC06g33240D	darkgreen	0.921223	0.841403		AT1G72180	Leucine-rich receptor-like protein kinase family protein
BnaC04g53060D	darkgreen	0.92105	0.873535		AT3G54450	Major facilitator superfamily protein
BnaA03g45950D	darkgreen	0.920658	0.838417		AT4G00430	TRANSMEMBRANE PROTEIN C (TMP-C)
BnaA05g08660D	darkgreen	0.920498	0.94559		AT3G63060	EID1-like 3 (EDL3)
BnaC07g20360D	darkgreen	0.919438	0.941307		AT5G47610	RING/U-box superfamily protein
BnaC02g34540D	darkgreen	0.918197	0.90616	NAC	AT2G02450	NAC domain containing protein 35 (NAC035)
BnaA10g26070D	darkgreen	0.917972	0.82572		AT5G04120	Phosphoglycerate mutase family protein
BnaC07g06540D	darkgreen	0.917716	0.930937		AT2G17500	Auxin efflux carrier family protein
BnaA09g07340D	darkgreen	0.912951	0.922417	C2H2	AT5G67450	zinc-finger protein 1 (ZF1)
BnaA03g40090D	darkgreen	0.912925	0.894964		AT5G61290	Flavin-binding monooxygenase family protein
BnaA02g10400D	darkgreen	0.911906	0.921357		AT5G53190	Nodulin MtN3 family protein
BnaC01g43110D	darkgreen	0.910913	0.881443		AT1G60190	ARM repeat superfamily protein
BnaC01g09890D	darkgreen	0.910891	0.933397	NAC	AT4G28530	NAC domain containing protein 74 (NAC074)
BnaC04g54520D	darkgreen	0.909937	0.920788		AT1G07400	HSP20-like chaperones superfamily protein
BnaC03g29810D	darkgreen	0.908898	0.833955		AT4G04340	ERD (early-responsive to dehydration stress) family protein
BnaA04g12690D	darkgreen	0.907169	0.824818		AT2G22190	Haloacid dehalogenase-like hydrolase (HAD) superfamily protein
BnaC02g47770D	darkgreen	0.906068	0.902247		AT2G01820	Leucine-rich repeat protein kinase family protein
BnaA08g05840D	darkgreen	0.905538	0.813473		AT4G15760	monooxygenase 1 (MO1)
BnaA09g40110D	darkgreen	0.903557	0.852171		AT4G27830	beta glucosidase 10 (BGLU10)
BnaC03g55190D	darkgreen	0.90205	0.845253		AT3G44990	xyloglucan endo-transglycosylase-related 8 (XTR8)
BnaC04g01000D	darkgreen	0.893556	0.943206		AT2G46240	BCL-2-associated athanogene 6 (BAG6)
BnaA07g20960D	darkgreen	0.893538	0.916938		AT1G77520	O-methyltransferase family protein
BnaC07g30250D	darkgreen	0.891819	0.808543		AT5G24150	SQP1
BnaA04g12720D	darkgreen	0.889494	0.9228		AT2G22240	myo-inositol-1-phosphate synthase 2 (MIPS2)
BnaC02g02310D	darkgreen	0.88894	0.898559		AT5G05410	DRE-binding protein 2A (DREB2A)
BnaA05g19780D	darkgreen	0.888902	0.877501		AT3G21230	4-coumarate:CoA ligase 5 (4CL5)
BnaCnng15600D	darkgreen	0.88862	0.794758		AT1G43650	nodulin MtN21 /EamA-like transporter family protein
BnaA06g21800D	darkgreen	0.888428	0.813098		AT5G62360	Plant invertase/pectin methylesterase inhibitor superfamily protein
BnaC08g16330D	darkgreen	0.888217	0.820329		AT1G14700	purple acid phosphatase 3 (PAP3)
BnaAnng20750D	darkgreen	0.887459	0.779721		AT1G70830	MLP-like protein 28 (MLP28)
BnaC06g35220D	darkgreen	0.884976	0.934757		AT1G74310	heat shock protein 101 (HSP101)
BnaC08g49610D	darkgreen	0.884385	0.801056		AT1G10760	STARCH EXCESS 1 (SEX1)
BnaC02g47530D	darkgreen	0.883922	0.895866		AT5G44350	ethylene-responsive nuclear protein -related
BnaC07g16830D	darkgreen	0.882255	0.904721		AT5G66170	sulfurtransferase 18 (STR18)
BnaA05g25270D	darkgreen	0.881658	0.9139		AT3G14200	Chaperone DnaJ-domain superfamily protein
BnaA04g08790D	darkgreen	0.881008	0.901973		AT5G67150	HXXXD-type acyl-transferase family protein
BnaA06g10740D	darkgreen	0.880876	0.915258
BnaA09g29630D	darkgreen	0.880354	0.893472		AT1G27200	CONTAINS InterPro DOMAIN/s: Protein of unknown function DUF23 (InterPro:IPR008166)
BnaA04g23150D	darkgreen	0.879605	0.785643		AT2G39310	jacalin-related lectin 22
BnaC07g31150D	darkgreen	0.879197	0.868912		AT5G61290	Flavin-binding monooxygenase family protein
BnaC07g45440D	darkgreen	0.878483	0.886472		AT4G35150	O-methyltransferase family protein
BnaC08g32740D	darkgreen	0.878343	0.821397		AT5G26330	Cupredoxin superfamily protein
BnaC06g26780D	darkgreen	0.877333	0.922058		AT1G67360	Rubber elongation factor protein (REF)
BnaC08g35240D	darkgreen	0.875644	0.913618		AT2G22240	myo-inositol-1-phosphate synthase 2 (MIPS2)
BnaA09g34320D	darkgreen	0.87443	0.851293		AT3G54450	Major facilitator superfamily protein
BnaC05g30800D	darkgreen	0.873891	0.813352		AT3G21190	O-fucosyltransferase family protein
BnaCnng42030D	darkgreen	0.873386	0.817216		AT2G22190	Haloacid dehalogenase-like hydrolase (HAD) superfamily protein
BnaA10g01350D	darkgreen	0.873138	0.92922		AT1G02700	unknown protein
BnaA04g02970D	darkgreen	0.873061	0.878838		AT3G57010	Calcium-dependent phosphotriesterase superfamily protein
BnaCnng54110D	darkgreen	0.872966	0.899547	HSF	AT5G62020	heat shock transcription factor B2A (HSFB2A)
BnaA01g22590D	darkgreen	0.872752	0.944479		AT1G61340	F-box family protein
BnaC08g23920D	darkgreen	0.871603	0.881457		AT3G52720	alpha carbonic anhydrase 1 (ACA1)
BnaA06g10730D	darkgreen	0.871374	0.915656		AT1G16030	heat shock protein 70B (Hsp70b)
BnaC08g28530D	darkgreen	0.869517	0.849677		AT3G57540	Remorin family protein
BnaC08g32460D	darkgreen	0.867543	0.795337		AT4G27830	beta glucosidase 10 (BGLU10)
BnaA07g13480D	darkgreen	0.866644	0.881336		AT5G23820	MD-2-related lipid recognition domain-containing protein
BnaA10g24470D	darkgreen	0.86616	0.885038	NF-YA	AT5G06510	nuclear factor Y, subunit A10 (NF-YA10)
BnaC06g38870D	darkgreen	0.865787	0.922349		AT1G78390	nine-cis-epoxycarotenoid dioxygenase 9 (NCED9)
BnaC03g11630D	darkgreen	0.864219	0.883748		AT1G53540	HSP20-like chaperones superfamily protein
BnaA07g22300D	darkgreen	0.859917	0.903483		AT1G74310	heat shock protein 101 (HSP101)
BnaA03g40100D	darkgreen	0.859622	0.755159		AT5G61290	Flavin-binding monooxygenase family protein
BnaA03g38170D	darkgreen	0.859593	0.897703		AT5G35320	unknown protein
BnaAnng10900D	darkgreen	0.857281	0.840843		AT4G30190	H(+)-ATPase 2 (HA2)
BnaA10g25780D	darkgreen	0.856005	0.821828		AT5G04380	S-adenosyl-L-methionine-dependent methyltransferases superfamily protein
BnaA03g40690D	darkgreen	0.855748	0.860532	MYB	AT3G50060	myb domain protein 77 (MYB77)
BnaA09g04320D	darkgreen	0.853261	0.866008		AT5G26220	ChaC-like family protein
BnaC03g70380D	darkgreen	0.852779	0.764647		AT1G55240	Family of unknown function (DUF716)
BnaC09g48550D	darkgreen	0.851959	0.896433		AT5G07330	unknown protein
BnaC09g30630D	darkgreen	0.851593	0.771444		AT5G54250	cyclic nucleotide-gated cation channel 4 (ATCNGC4)
BnaC08g36990D	darkgreen	0.850971	0.762643		AT1G18880	Major facilitator superfamily protein
BnaC02g38780D	darkgreen	0.849632	0.87415		AT5G48850	SULPHUR DEFICIENCY-INDUCED 1 (ATSDI1)
BnaC06g21280D	darkgreen	0.847397	0.87161		AT4G10250	ATHSP22.0
BnaA08g10840D	darkgreen	0.847035	0.805979		AT4G35150	O-methyltransferase family protein
BnaA03g31380D	darkgreen	0.846862	0.766489		AT3G10740	alpha-L-arabinofuranosidase 1 (ASD1)
BnaA03g34230D	darkgreen	0.846807	0.82135		AT3G16510	Calcium-dependent lipid-binding (CaLB domain) family protein
BnaA10g00110D	darkgreen	0.846748	0.854819	SBP	AT1G02065	squamosa promoter binding protein-like 8 (SPL8)
BnaA03g27130D	darkgreen	0.845036	0.761568		AT4G00430	TRANSMEMBRANE PROTEIN C (TMP-C)
BnaC03g39680D	darkgreen	0.844097	0.827901		AT3G16510	Calcium-dependent lipid-binding (CaLB domain) family protein
BnaC07g21510D	darkgreen	0.843793	0.810675		AT2G02100	low-molecular-weight cysteine-rich 69 (LCR69)
BnaAnng11940D	darkgreen	0.841992	0.812882		AT4G27657	unknown protein
BnaA01g23920D	darkgreen	0.841559	0.878307		AT1G65660	SWELLMAP 1 (SMP1)
BnaA06g13060D	darkgreen	0.839504	0.759287		AT1G18870	isochorismate synthase 2 (ICS2)
BnaC04g30340D	darkgreen	0.837601	0.85955		AT5G37670	HSP20-like chaperones superfamily protein
BnaA09g04540D	darkgreen	0.836359	0.852743		AT5G25460	Protein of unknown function, DUF642
BnaA07g00740D	darkgreen	0.835432	0.780194		AT2G19970	CAP (Cysteine-rich secretory proteins, Antigen 5, and Pathogenesis-related 1 protein) superfamily protein
BnaA08g22160D	darkgreen	0.834317	0.838506	ERF	AT1G19210	Integrase-type DNA-binding superfamily protein
BnaA07g35790D	darkgreen	0.834107	0.877173		AT1G80120	Protein of unknown function (DUF567)
BnaC05g50540D	darkgreen	0.833822	0.797238		AT3G28220	TRAF-like family protein
BnaA07g11450D	darkgreen	0.833719	0.822971		AT1G20450	EARLY RESPONSIVE TO DEHYDRATION 10 (ERD10)
BnaAnng32670D	darkgreen	0.832184	0.701453		AT2G01520	MLP-like protein 328 (MLP328)
BnaC08g22920D	darkgreen	0.831496	0.820302		AT3G51600	lipid transfer protein 5 (LTP5)
BnaC03g31560D	darkgreen	0.830367	0.829058		AT4G00780	TRAF-like family protein
BnaA09g47170D	darkgreen	0.829896	0.803851		AT1G12380	unknown protein
BnaC06g20950D	darkgreen	0.829598	0.839423		AT1G77520	O-methyltransferase family protein
BnaC04g07160D	darkgreen	0.828451	0.732746		AT2G38170	cation exchanger 1 (CAX1)
BnaA06g32290D	darkgreen	0.82835	0.853882		AT3G27250	unknown protein
BnaA03g16770D	darkgreen	0.827245	0.741433		AT2G36570	Leucine-rich repeat protein kinase family protein
BnaA03g24840D	darkgreen	0.827142	0.843766	HSF	AT4G11660	AT-HSFB2B
BnaA09g40080D	darkgreen	0.82711	0.843773		AT3G62720	xylosyltransferase 1 (XT1)
BnaA09g21510D	darkgreen	0.825947	0.824812	HSF	AT4G11660	AT-HSFB2B
BnaC03g20240D	darkgreen	0.825335	0.788161		AT2G36570	Leucine-rich repeat protein kinase family protein
BnaA04g11780D	darkgreen	0.824479	0.86175		AT4G15540	EamA-like transporter family
BnaCnng37450D	darkgreen	0.824027	0.777151		AT2G15970	cold regulated 413 plasma membrane 1 (COR413-PM1)
BnaC03g56050D	darkgreen	0.821225	0.717815		AT3G46690	UDP-Glycosyltransferase superfamily protein
BnaC01g31000D	darkgreen	0.821187	0.845973		AT1G65660	SWELLMAP 1 (SMP1)
BnaAnng16070D	darkgreen	0.820202	0.866988		AT1G77520	O-methyltransferase family protein
BnaA07g32030D	darkgreen	0.820113	0.718633		AT1G75280	NmrA-like negative transcriptional regulator family protein
BnaA07g16500D	darkgreen	0.819568	0.793888		AT4G13420	high affinity K+ transporter 5 (HAK5)
BnaA03g54320D	darkgreen	0.819121	0.752234		AT4G37800	xyloglucan endotransglucosylase/hydrolase 7 (XTH7)
BnaC07g48190D	darkgreen	0.819049	0.849105		AT3G23990	heat shock protein 60 (HSP60)
BnaCnng45890D	darkgreen	0.818857	0.840488		AT3G26330	cytochrome P450, family 71, subfamily B, polypeptide 37 (CYP71B37)
BnaA10g07330D	darkgreen	0.81875	0.722156		AT5G54250	cyclic nucleotide-gated cation channel 4 (ATCNGC4)
BnaC09g42450D	darkgreen	0.817689	0.87813		AT5G15450	casein lytic proteinase B3 (CLPB3)
BnaA06g13580D	darkgreen	0.816946	0.744809		AT1G19450	Major facilitator superfamily protein
BnaA05g01560D	darkgreen	0.816121	0.889308		AT2G46240	BCL-2-associated athanogene 6 (BAG6)
BnaA06g29950D	darkgreen	0.813477	0.728381		AT5G48800	Phototropic-responsive NPH3 family protein
BnaC09g52200D	darkgreen	0.813208	0.765388		AT2G01520	MLP-like protein 328 (MLP328)
BnaC03g49010D	darkgreen	0.812886	0.712475		AT5G65380	MATE efflux family protein
BnaA09g33130D	darkgreen	0.812798	0.807621		AT3G52720	alpha carbonic anhydrase 1 (ACA1)
BnaA02g18320D	darkgreen	0.811862	0.719338		AT1G77520	O-methyltransferase family protein
BnaA03g24280D	darkgreen	0.810545	0.826288		AT4G10250	ATHSP22.0
BnaC03g58810D	darkgreen	0.808885	0.743994		AT1G28670	ARAB-1
BnaA08g18210D	darkgreen	0.80725	0.827991		AT1G28670	ARAB-1
BnaA04g04900D	darkgreen	0.806045	0.754018		AT3G53100	GDSL-like Lipase/Acylhydrolase superfamily protein
BnaAnng39320D	darkgreen	0.804869	0.827558		AT5G48850	SULPHUR DEFICIENCY-INDUCED 1 (ATSDI1)
BnaA03g01890D	darkgreen	0.804216	0.666275		AT5G43690	P-loop containing nucleoside triphosphate hydrolases superfamily protein
BnaC07g32580D	darkgreen	0.803088	0.70677		AT3G51895	sulfate transporter 3
BnaC03g18870D	darkgreen	0.801183	0.71761		AT2G34010	unknown protein
BnaA10g28470D	darkgreen	0.801131	0.754883		AT5G52790	FUNCTIONS IN: molecular_function unknown
