# Supplementary material for: Regulatory mechanism analysis of signal transduction genes during rapeseed (Brassica napus L.) germination under aluminum stress using WGCNA combination with QTL
Source: Front Plant Sci. 2025 Jan 31;16:1546572. doi: 10.3389/fpls.2025.1546572 (PMC11825321; doi:10.3389/fpls.2025.1546572)
Supplement: Supplementary file 5 [file Table5.xlsx]

## Sheet: Supplementary Table S5
Supplementary Table S5 Summary of candidate genes associated with metabolic pathway and module hub genes
GeneID	Module	Module membership	Gene significance	TFS	Gene accession	Gene description
BnaC07g46780D	darkgreen	0.974962	0.963079		AT4G37800	xyloglucan endotransglucosylase/hydrolase 7 (XTH7)
BnaC05g39200D	darkgreen	0.924097	0.940248		AT3G14440	nine-cis-epoxycarotenoid dioxygenase 3 (NCED3)
BnaC01g43110D	darkgreen	0.910913	0.881443		AT1G60190	ARM repeat superfamily protein
BnaC03g55190D	darkgreen	0.90205	0.845253		AT3G44990	xyloglucan endo-transglycosylase-related 8 (XTR8)
BnaC04g01000D	darkgreen	0.893556	0.943206		AT2G46240	BCL-2-associated athanogene 6 (BAG6)
BnaA07g20960D	darkgreen	0.893538	0.916938		AT1G77520	O-methyltransferase family protein
BnaA05g19780D	darkgreen	0.888902	0.877501		AT3G21230	4-coumarate:CoA ligase 5 (4CL5)
BnaC06g35220D	darkgreen	0.884976	0.934757		AT1G74310	heat shock protein 101 (HSP101)
BnaA05g25270D	darkgreen	0.881658	0.9139		AT3G14200	Chaperone DnaJ-domain superfamily protein
BnaA06g10730D	darkgreen	0.871374	0.915656		AT1G16030	heat shock protein 70B (Hsp70b)
BnaC06g38870D	darkgreen	0.865787	0.922349		AT1G78390	nine-cis-epoxycarotenoid dioxygenase 9 (NCED9)
BnaC03g11630D	darkgreen	0.864219	0.883748		AT1G53540	HSP20-like chaperones superfamily protein
BnaA07g22300D	darkgreen	0.859917	0.903483		AT1G74310	heat shock protein 101 (HSP101)
BnaA03g40690D	darkgreen	0.855748	0.860532	MYB	AT3G50060	myb domain protein 77 (MYB77)
BnaC06g21280D	darkgreen	0.847397	0.87161		AT4G10250	ATHSP22.0
BnaA08g22160D	darkgreen	0.834317	0.838506	ERF	AT1G19210	Integrase-type DNA-binding superfamily protein
BnaC06g20950D	darkgreen	0.829598	0.839423		AT1G77520	O-methyltransferase family protein
BnaA03g24840D	darkgreen	0.827142	0.843766	HSF	AT4G11660	AT-HSFB2B
BnaA09g21510D	darkgreen	0.825947	0.824812	HSF	AT4G11660	AT-HSFB2B
BnaA03g54320D	darkgreen	0.819121	0.752234		AT4G37800	xyloglucan endotransglucosylase/hydrolase 7 (XTH7)
BnaC09g42450D	darkgreen	0.817689	0.87813		AT5G15450	casein lytic proteinase B3 (CLPB3)
BnaA05g01560D	darkgreen	0.816121	0.889308		AT2G46240	BCL-2-associated athanogene 6 (BAG6)
BnaA02g18320D	darkgreen	0.811862	0.719338		AT1G77520	O-methyltransferase family protein
BnaA05g09830D	darkred	0.927609	0.813106		AT2G33830	Dormancy/auxin associated family protein
BnaA09g05060D	darkred	0.889007	0.838481		AT5G24070	Peroxidase superfamily protein
BnaC02g44300D	darkred	0.883597	0.922825		AT1G53540	HSP20-like chaperones superfamily protein
BnaC06g05990D	darkred	0.882376	0.730013		AT3G15450	Aluminium induced protein with YGL and LRDR motifs
BnaA01g28900D	darkred	0.880903	0.764284		AT3G15450	Aluminium induced protein with YGL and LRDR motifs
BnaCnng44800D	darkred	0.879102	0.78238		AT3G04320	Kunitz family trypsin and protease inhibitor protein
BnaA07g10790D	darkred	0.87519	0.723749		AT1G21920	Histone H3 K4-specific methyltransferase SET7/9 family protein
BnaC03g13120D	darkred	0.865039	0.787707		AT5G57090	ETHYLENE INSENSITIVE ROOT 1 (EIR1)
BnaC05g37800D	darkred	0.85943	0.732887		AT3G15450	Aluminium induced protein with YGL and LRDR motifs
BnaC05g49280D	darkred	0.848475	0.825344		AT1G12780	UDP-D-glucose/UDP-D-galactose 4-epimerase 1 (UGE1)
BnaC01g20320D	darkred	0.823852	0.873415		AT4G27670	heat shock protein 21 (HSP21)
BnaC05g28300D	blue	0.991233	0.95463		AT5G49690	UDP-Glycosyltransferase superfamily protein
BnaC07g15270D	blue	0.980984	0.96571		AT1G20630	catalase 1 (CAT1)
BnaA06g30390D	blue	0.978925	0.959411		AT5G48180	nitrile specifier protein 5 (NSP5)
BnaC03g25600D	blue	0.977496	0.991673		AT1G01680	plant U-box 54 (PUB54)
BnaC08g31330D	blue	0.976367	0.972792		AT3G61390	RING/U-box superfamily protein
BnaA09g19060D	blue	0.971388	0.923902		AT2G02390	glutathione S-transferase zeta 1 (GSTZ1)
BnaC03g15300D	blue	0.971133	0.96991		AT5G53010	calcium-transporting ATPase, putative
BnaCnng75020D	blue	0.969754	0.981218	ERF	AT2G38340	Integrase-type DNA-binding superfamily protein
BnaC07g26280D	blue	0.96047	0.885643		AT5G48180	nitrile specifier protein 5 (NSP5)
BnaA09g39140D	blue	0.959474	0.963428		AT3G61390	RING/U-box superfamily protein
BnaC08g09520D	blue	0.958479	0.913911		AT4G01220	Nucleotide-diphospho-sugar transferase family protein
BnaAnng13220D	blue	0.950808	0.942714	ERF	AT2G38340	Integrase-type DNA-binding superfamily protein
BnaA03g52510D	blue	0.941635	0.84759		AT4G33420	Peroxidase superfamily protein
BnaAnng18700D	blue	0.938689	0.896013		AT3G28510	P-loop containing nucleoside triphosphate hydrolases superfamily protein
BnaC08g37930D	blue	0.938548	0.870844		AT1G17180	glutathione S-transferase TAU 25 (GSTU25)
BnaA10g27780D	blue	0.923108	0.832063		AT1G04350	2-oxoglutarate (2OG) and Fe(II)-dependent oxygenase superfamily protein
BnaC03g24720D	blue	0.921633	0.804182		AT2G44180	methionine aminopeptidase 2A (MAP2A)
BnaC02g45000D	blue	0.917243	0.855744		AT5G52390	PAR1 protein
BnaC03g32370D	blue	0.913938	0.872418		AT3G01650	RING domain ligase1 (RGLG1)
BnaCnng06840D	blue	0.904253	0.920913		AT1G09400	FMN-linked oxidoreductases superfamily protein
BnaC02g41390D	blue	0.89843	0.882059		AT5G24150	SQP1
BnaA03g20690D	blue	0.897952	0.816191		AT2G44180	methionine aminopeptidase 2A (MAP2A)
BnaC01g39170D	blue	0.89393	0.81336		AT3G09270	glutathione S-transferase TAU 8 (GSTU8)
BnaA01g24360D	blue	0.891852	0.890779		AT3G22910	ATPase E1-E2 type family protein / haloacid dehalogenase-like hydrolase family protein
BnaC02g11500D	blue	0.884477	0.845931		AT5G57550	xyloglucan endotransglucosylase/hydrolase 25 (XTH25)
BnaA01g01280D	blue	0.875104	0.819176		AT4G36430	Peroxidase superfamily protein
BnaC01g21280D	blue	0.874406	0.78825		AT4G17030	expansin-like B1 (EXLB1)
BnaCnng35280D	blue	0.872758	0.812925		AT1G31350	KAR-UP F-box 1 (KUF1)
BnaC04g28910D	blue	0.86771	0.815886		AT5G24150	SQP1
BnaA07g22750D	blue	0.858087	0.741749		AT1G73260	kunitz trypsin inhibitor 1 (KTI1)
BnaA01g11350D	blue	0.852255	0.810452		AT4G21510	F-box family protein
BnaC04g56610D	blue	0.84534	0.757604		AT2G38390	Peroxidase superfamily protein
BnaAnng03730D	blue	0.83303	0.736585	ERF	AT3G50260	cooperatively regulated by ethylene and jasmonate 1 (CEJ1)
BnaC07g39340D	blue	0.83087	0.776169		AT4G25100	Fe superoxide dismutase 1 (FSD1)
BnaC06g23700D	blue	0.828842	0.679406		AT1G73260	kunitz trypsin inhibitor 1 (KTI1)
BnaC01g10570D	blue	0.825233	0.746072	WRKY	AT4G18170	WRKY DNA-binding protein 28 (WRKY28)
BnaC08g48600D	blue	0.822741	0.891873	MYB	AT3G49690	myb domain protein 84 (MYB84)
BnaC08g43550D	blue	0.821988	0.709091		AT1G03850	Glutaredoxin family protein
BnaA04g17560D	blue	0.81905	0.687837		AT2G30490	cinnamate-4-hydroxylase (C4H)
BnaC04g41120D	blue	0.818832	0.700221		AT2G30490	cinnamate-4-hydroxylase (C4H)
BnaAnng23050D	blue	0.81831	0.904069		AT4G30270	xyloglucan endotransglucosylase/hydrolase 24 (XTH24)
BnaC03g30880D	blue	0.815094	0.696616		AT4G02520	glutathione S-transferase PHI 2 (GSTF2)
BnaC09g20710D	blue	0.814354	0.714679		AT2G02390	glutathione S-transferase zeta 1 (GSTZ1)
BnaC03g30870D	blue	0.807255	0.712744		AT2G02930	glutathione S-transferase F3 (GSTF3)
BnaC08g45940D	blue	0.803925	0.710345		AT1G02860	nitrogen limitation adaptation (NLA)
BnaA03g50900D	black	0.991587	0.837716		AT4G34150	Calcium-dependent lipid-binding (CaLB domain) family protein
BnaA03g52830D	black	0.979223	0.840536	ERF	AT4G34410	redox responsive transcription factor 1 (RRTF1)
BnaA09g44290D	black	0.976418	0.86548	ERF	AT1G19210	Integrase-type DNA-binding superfamily protein
BnaA08g11220D	black	0.975632	0.817985	ERF	AT4G34410	redox responsive transcription factor 1 (RRTF1)
BnaA06g30060D	black	0.974671	0.76252		AT5G48655	RING/U-box superfamily protein
BnaC04g49870D	black	0.9714	0.875022	ERF	AT2G44840	ethylene-responsive element binding factor 13 (ERF13)
BnaC07g44740D	black	0.966815	0.831971		AT4G34150	Calcium-dependent lipid-binding (CaLB domain) family protein
BnaC09g48410D	black	0.964893	0.819302		AT5G07240	IQ-domain 24 (IQD24)
BnaC03g69420D	black	0.962613	0.822268	ERF	AT3G15210	ethylene responsive element binding factor 4 (ERF4)
BnaC05g22380D	black	0.962365	0.763082		AT1G29340	plant U-box 17 (PUB17)
BnaC08g36830D	black	0.96046	0.897041	ERF	AT1G19210	Integrase-type DNA-binding superfamily protein
BnaC08g18660D	black	0.959478	0.866475	ERF	AT1G19210	Integrase-type DNA-binding superfamily protein
BnaA09g26890D	black	0.957875	0.705031		AT1G29340	plant U-box 17 (PUB17)
BnaC03g05380D	black	0.955865	0.765149		AT5G11250	Disease resistance protein (TIR-NBS-LRR class)
BnaA07g31860D	black	0.955163	0.852865	ERF	AT1G74930	ORA47
BnaC06g35730D	black	0.954016	0.847754	ERF	AT1G74930	ORA47
BnaC09g35930D	black	0.952243	0.805587		AT5G60300	Concanavalin A-like lectin protein kinase family protein
BnaA02g11090D	black	0.947826	0.674964	ERF	AT5G52020	Integrase-type DNA-binding superfamily protein
BnaA10g07630D	black	0.946385	0.782138	ERF	AT5G51990	C-repeat-binding factor 4 (CBF4)
BnaA08g18380D	black	0.945687	0.867067	ERF	AT1G28370	ERF domain protein 11 (ERF11)
BnaCnng09130D	black	0.944736	0.789512	ERF	AT2G44840	ethylene-responsive element binding factor 13 (ERF13)
BnaA02g22670D	black	0.943727	0.639388		AT5G44350	ethylene-responsive nuclear protein -related
BnaA04g25900D	black	0.942473	0.627098	ERF	AT2G44840	ethylene-responsive element binding factor 13 (ERF13)
BnaA07g28840D	black	0.942176	0.781932		AT1G70740	Protein kinase superfamily protein
BnaA07g21980D	black	0.941803	0.757796	ERF	AT1G74930	ORA47
BnaA03g37010D	black	0.939253	0.793855	MYB	AT3G23250	myb domain protein 15 (MYB15)
BnaC01g26440D	black	0.938615	0.833043	MYB	AT3G50060	myb domain protein 77 (MYB77)
BnaA09g27300D	black	0.938157	0.847082	ERF	AT1G28370	ERF domain protein 11 (ERF11)
BnaC06g22710D	black	0.936216	0.739555	ERF	AT1G74930	ORA47
BnaA08g18390D	black	0.93293	0.853116	ERF	AT1G28360	ERF domain protein 12 (ERF12)
BnaC09g01270D	black	0.93245	0.62962		AT3G26980	membrane-anchored ubiquitin-fold protein 4 precursor (MUB4)
BnaA01g34500D	black	0.932277	0.882138		AT4G36550	ARM repeat superfamily protein
BnaC06g37490D	black	0.930321	0.830515		AT1G76650	calmodulin-like 38 (CML38)
BnaA09g53510D	black	0.929258	0.666765		AT5G42380	calmodulin like 37 (CML37)
BnaC09g12690D	black	0.929256	0.665525		AT1G63840	RING/U-box superfamily protein
BnaCnng70410D	black	0.921689	0.762619		AT4G30440	UDP-D-glucuronate 4-epimerase 1 (GAE1)
BnaC06g23100D	black	0.917829	0.82346		AT1G74370	RING/U-box superfamily protein
BnaA06g17960D	black	0.912977	0.664085		AT3G46620	zinc finger (C3HC4-type RING finger) family protein
BnaC07g25000D	black	0.910976	0.779269		AT3G28180	Cellulose-synthase-like C4 (CSLC04)
BnaC03g74520D	black	0.910935	0.76091		AT3G23250	myb domain protein 15 (MYB15)
BnaA08g01300D	black	0.906553	0.689169	ERF	AT1G53170	ethylene response factor 8 (ERF8)
BnaC09g11580D	black	0.904027	0.773595		AT1G63840	RING/U-box superfamily protein
BnaC01g05620D	black	0.902908	0.815408	ERF	AT4G32800	Integrase-type DNA-binding superfamily protein
BnaA04g18590D	black	0.899317	0.855911		AT2G31880	SUPPRESSOR OF BIR1 1 (SOBIR1)
BnaC01g10080D	black	0.898316	0.707065	ERF	AT4G17490	ethylene responsive element binding factor 6 (ERF6)
BnaC07g31640D	black	0.897178	0.693387	MYB	AT3G50060	myb domain protein 77 (MYB77)
BnaA03g09400D	black	0.897079	0.575847		AT5G59550	zinc finger (C3HC4-type RING finger) family protein
BnaCnng28090D	black	0.896446	0.692642		AT1G10560	plant U-box 18 (PUB18)
BnaA07g32970D	black	0.896072	0.863453		AT1G76650	calmodulin-like 38 (CML38)
BnaA07g32700D	black	0.895541	0.58513		AT1G76410	ATL8
BnaA07g33640D	black	0.894951	0.859562	ERF	AT1G77640	Integrase-type DNA-binding superfamily protein
BnaCnng63180D	black	0.893581	0.634845	ERF	AT1G28370	ERF domain protein 11 (ERF11)
BnaC09g16820D	black	0.892328	0.589888		AT5G42380	calmodulin like 37 (CML37)
BnaC06g38250D	black	0.892002	0.908255	ERF	AT1G77640	Integrase-type DNA-binding superfamily protein
BnaC09g28190D	black	0.891469	0.607722	ERF	AT5G51990	C-repeat-binding factor 4 (CBF4)
BnaAnng01320D	black	0.891322	0.60506	ERF	AT5G05410	DRE-binding protein 2A (DREB2A)
BnaC06g43540D	black	0.888257	0.659812		AT1G66400	calmodulin like 23 (CML23)
BnaC09g12570D	black	0.887954	0.706124		AT1G63880	Disease resistance protein (TIR-NBS-LRR class) family
BnaC06g37480D	black	0.88685	0.728621		AT1G76640	Calcium-binding EF-hand family protein
BnaA10g25000D	black	0.885022	0.72732	ERF	AT5G05410	DRE-binding protein 2A (DREB2A)
BnaC02g21440D	black	0.88445	0.865889		AT1G72520	PLAT/LH2 domain-containing lipoxygenase family protein
BnaA07g11440D	black	0.882131	0.608324		AT1G20470	SAUR-like auxin-responsive protein family
BnaA01g06610D	black	0.881255	0.709554		AT4G30440	UDP-D-glucuronate 4-epimerase 1 (GAE1)
BnaCnng76780D	black	0.878553	0.743513		AT1G76650	calmodulin-like 38 (CML38)
BnaCnng38440D	black	0.877788	0.562525		AT4G27280	Calcium-binding EF-hand family protein
BnaA10g12520D	black	0.874577	0.526898		AT5G59550	zinc finger (C3HC4-type RING finger) family protein
BnaC02g12680D	black	0.872645	0.540193		AT5G56000	HEAT SHOCK PROTEIN 81.4 (Hsp81.4)
BnaA03g25630D	black	0.869268	0.602344		AT4G05010	F-box family protein
BnaC09g49920D	black	0.868944	0.626343	ERF	AT5G05410	DRE-binding protein 2A (DREB2A)
BnaA02g16020D	black	0.868513	0.823622		AT1G72520	PLAT/LH2 domain-containing lipoxygenase family protein
BnaA07g08440D	black	0.867232	0.684265	ERF	AT1G28370	ERF domain protein 11 (ERF11)
BnaC09g34840D	black	0.863286	0.501448		AT5G59550	zinc finger (C3HC4-type RING finger) family protein
BnaA09g11710D	black	0.862929	0.540479		AT1G63840	RING/U-box superfamily protein
BnaA07g11930D	black	0.859198	0.616217	MYB	AT5G67300	myb domain protein r1 (MYBR1)
BnaC05g39710D	black	0.858331	0.919293		AT3G13600	calmodulin-binding family protein
BnaCnng37520D	black	0.857646	0.595077		AT3G46620	zinc finger (C3HC4-type RING finger) family protein
BnaA01g21090D	black	0.85746	0.50026	MYB	AT3G50060	myb domain protein 77 (MYB77)
BnaC02g12700D	black	0.856337	0.531438		AT5G56000	HEAT SHOCK PROTEIN 81.4 (Hsp81.4)
BnaC07g45030D	black	0.855455	0.618467	ERF	AT4G34410	redox responsive transcription factor 1 (RRTF1)
BnaA07g25810D	black	0.854653	0.604675		AT1G66400	calmodulin like 23 (CML23)
BnaC06g32560D	black	0.854184	0.703518	ERF	AT1G71450	Integrase-type DNA-binding superfamily protein
BnaC05g33410D	black	0.853699	0.665577		AT3G43960	Cysteine proteinases superfamily protein
BnaC01g19450D	black	0.849072	0.601517		AT4G27280	Calcium-binding EF-hand family protein
BnaA09g29090D	black	0.848338	0.51184		AT5G02500	heat shock cognate protein 70-1 (HSC70-1)
BnaA09g37780D	black	0.848206	0.737551		AT3G59440	Calcium-binding EF-hand family protein
BnaA09g36820D	black	0.847993	0.559521		AT3G57530	calcium-dependent protein kinase 32 (CPK32)
BnaC07g27240D	black	0.840922	0.588661	WRKY	AT5G49520	WRKY DNA-binding protein 48 (WRKY48)
BnaC09g28200D	black	0.840011	0.608797	ERF	AT5G52020	Integrase-type DNA-binding superfamily protein
BnaA10g05780D	black	0.839858	0.55366	ERF	AT5G51190	Integrase-type DNA-binding superfamily protein
BnaAnng23990D	black	0.83981	0.676515	WRKY	AT1G80840	WRKY DNA-binding protein 40 (WRKY40)
BnaC01g31020D	black	0.835836	0.607717	MYB	AT3G23250	myb domain protein 15 (MYB15)
BnaC02g11480D	black	0.834084	0.748335		AT5G57560	Touch 4 (TCH4)
BnaAnng03830D	black	0.832905	0.873107	MYB	AT3G50060	myb domain protein 77 (MYB77)
BnaC09g17380D	black	0.831677	0.55964		AT5G43190	Galactose oxidase/kelch repeat superfamily protein
BnaC09g01620D	black	0.830519	0.731871		AT3G28180	Cellulose-synthase-like C4 (CSLC04)
BnaC06g36170D	black	0.829149	0.659038		AT1G17750	PEP1 receptor 2 (PEPR2)
BnaA05g04380D	black	0.82907	0.620402	ERF	AT2G44840	ethylene-responsive element binding factor 13 (ERF13)
BnaA09g01830D	black	0.824767	0.849539		AT3G26980	membrane-anchored ubiquitin-fold protein 4 precursor (MUB4)
BnaC06g40170D	black	0.824598	0.591019	WRKY	AT1G80840	WRKY DNA-binding protein 40 (WRKY40)
BnaA01g16310D	black	0.820372	0.530924		AT4G27280	Calcium-binding EF-hand family protein
BnaC07g16820D	black	0.817476	0.656141		AT5G66210	calcium-dependent protein kinase 28 (CPK28)
BnaA03g54130D	black	0.814521	0.648932		AT4G37610	BTB and TAZ domain protein 5 (BT5)
BnaA08g02360D	black	0.809642	0.598252		AT1G49850	RING/U-box superfamily protein
BnaC07g42520D	black	0.809274	0.72599		AT4G30280	xyloglucan endotransglucosylase/hydrolase 18 (XTH18)
BnaA08g23680D	black	0.80858	0.530772		AT1G16030	heat shock protein 70B (Hsp70b)
BnaC04g34970D	black	0.806596	0.743069		AT2G22470	arabinogalactan protein 2 (AGP2)
BnaA03g22890D	black	0.803765	0.556963	HSF	AT2G26150	heat shock transcription factor A2 (HSFA2)
BnaA06g09010D	black	0.801681	0.808754		AT1G14200	RING/U-box superfamily protein
BnaCnng67070D	black	0.800777	0.564005	ERF	AT1G28370	ERF domain protein 11 (ERF11)
BnaA07g32020D	turquoise	0.997619	0.98766		AT1G75280	NmrA-like negative transcriptional regulator family protein
BnaA09g19570D	turquoise	0.997415	0.989137		AT3G25780	allene oxide cyclase 3 (AOC3)
BnaC09g52550D	turquoise	0.996309	0.990395		AT3G25780	allene oxide cyclase 3 (AOC3)
BnaA04g05160D	turquoise	0.996253	0.993703		AT3G52870	IQ calmodulin-binding motif family protein
BnaC02g29610D	turquoise	0.995628	0.995872		AT5G42650	allene oxide synthase (AOS)
BnaA02g23180D	turquoise	0.994929	0.996584		AT5G42650	allene oxide synthase (AOS)
BnaA07g15810D	turquoise	0.994884	0.991217		AT3G52870	IQ calmodulin-binding motif family protein
BnaA05g22360D	turquoise	0.994625	0.982516		AT3G17860	jasmonate-zim-domain protein 3 (JAZ3)
BnaC05g18050D	turquoise	0.994277	0.990987	ERF	AT1G22810	Integrase-type DNA-binding superfamily protein
BnaA07g09120D	turquoise	0.993639	0.985668		AT1G27130	glutathione S-transferase tau 13 (GSTU13)
BnaA03g38210D	turquoise	0.992703	0.985189		AT2G06050	oxophytodienoate-reductase 3 (OPR3)
BnaA07g28550D	turquoise	0.992533	0.99511		AT1G33612	Leucine-rich repeat (LRR) family protein
BnaC02g47660D	turquoise	0.992071	0.988172		AT2G01450	MAP kinase 17 (MPK17)
BnaA02g12530D	turquoise	0.99202	0.984441		AT1G66700	PXMT1
BnaC08g19310D	turquoise	0.991103	0.986133		AT1G20510	OPC-8:0 CoA ligase1 (OPCL1)
BnaC06g19560D	turquoise	0.990986	0.971952	WRKY	AT1G80840	WRKY DNA-binding protein 40 (WRKY40)
BnaA02g26910D	turquoise	0.990871	0.991598		AT2G01450	MAP kinase 17 (MPK17)
BnaA09g30360D	turquoise	0.990237	0.976312	ERF	AT1G22810	Integrase-type DNA-binding superfamily protein
BnaC03g47100D	turquoise	0.989366	0.9669		AT2G27500	Glycosyl hydrolase superfamily protein
BnaC05g38860D	turquoise	0.989131	0.974678		AT3G14720	MAP kinase 19 (MPK19)
BnaC09g06610D	turquoise	0.988985	0.997888	ERF	AT5G64750	ABA REPRESSOR1 (ABR1)
BnaC02g45360D	turquoise	0.987651	0.976577		AT1G66700	PXMT1
BnaC03g19250D	turquoise	0.987619	0.970469		AT2G34930	disease resistance family protein / LRR family protein
BnaA01g02780D	turquoise	0.987562	0.991658		AT4G34350	4-hydroxy-3-methylbut-2-enyl diphosphate reductase (HDR)
BnaC04g27770D	turquoise	0.987135	0.962926		AT3G52870	IQ calmodulin-binding motif family protein
BnaA03g01650D	turquoise	0.987062	0.998912		AT5G05600	2-oxoglutarate (2OG) and Fe(II)-dependent oxygenase superfamily protein
BnaA10g08770D	turquoise	0.986827	0.995681		AT1G44350	IAA-leucine resistant (ILR)-like gene 6 (ILL6)
BnaAnng01420D	turquoise	0.986515	0.987327		AT5G05600	2-oxoglutarate (2OG) and Fe(II)-dependent oxygenase superfamily protein
BnaA02g34370D	turquoise	0.986231	0.99791	ERF	AT5G64750	ABA REPRESSOR1 (ABR1)
BnaA05g08950D	turquoise	0.986052	0.976582		AT2G34930	disease resistance family protein / LRR family protein
BnaC06g06760D	turquoise	0.984665	0.995397		AT1G54020	GDSL-like Lipase/Acylhydrolase superfamily protein
BnaCnng09340D	turquoise	0.984386	0.969246		AT5G08640	flavonol synthase 1 (FLS1)
BnaA01g00580D	turquoise	0.984282	0.993658		AT4G37390	BRU6
BnaC07g12800D	turquoise	0.983162	0.974788		AT1G27130	glutathione S-transferase tau 13 (GSTU13)
BnaC01g01570D	turquoise	0.981763	0.986395		AT4G37390	BRU6
BnaC05g21910D	turquoise	0.981664	0.955332		AT1G28480	GRX480
BnaA08g23120D	turquoise	0.981202	0.962968		AT1G17420	lipoxygenase 3 (LOX3)
BnaA04g23960D	turquoise	0.980436	0.978068		AT2G41480	Peroxidase superfamily protein
BnaA02g12540D	turquoise	0.978686	0.95686		AT3G44840	S-adenosyl-L-methionine-dependent methyltransferases superfamily protein
BnaA08g22180D	turquoise	0.977122	0.945364		AT1G19180	TIFY10A
BnaA09g42140D	turquoise	0.976973	0.994671		AT2G23170	GH3.3
BnaC08g18640D	turquoise	0.976649	0.944816		AT1G19180	TIFY10A
BnaC04g47720D	turquoise	0.976584	0.97158		AT2G41480	Peroxidase superfamily protein
BnaA03g47120D	turquoise	0.97599	0.936266		AT4G25090	Riboflavin synthase-like superfamily protein
BnaAnng32610D	turquoise	0.974842	0.956187	WRKY	AT4G31800	WRKY DNA-binding protein 18 (WRKY18)
BnaA06g16790D	turquoise	0.973862	0.954962		AT5G08640	flavonol synthase 1 (FLS1)
BnaC08g26260D	turquoise	0.972521	0.95689		AT3G55430	O-Glycosyl hydrolases family 17 protein
BnaC07g00560D	turquoise	0.970684	0.933744		AT2G20370	MURUS 3 (MUR3)
BnaA07g35280D	turquoise	0.970023	0.965644		AT1G80820	cinnamoyl coa reductase (CCR2)
BnaC05g13120D	turquoise	0.97001	0.94227		AT1G78570	rhamnose biosynthesis 1 (RHM1)
BnaA08g21760D	turquoise	0.969095	0.949		AT1G20510	OPC-8:0 CoA ligase1 (OPCL1)
BnaC07g43950D	turquoise	0.96839	0.98189	ERF	AT4G32800	Integrase-type DNA-binding superfamily protein
BnaC05g30990D	turquoise	0.967355	0.966397		AT3G21230	4-coumarate:CoA ligase 5 (4CL5)
BnaA02g35970D	turquoise	0.965814	0.950641		AT1G75280	NmrA-like negative transcriptional regulator family protein
BnaC08g36840D	turquoise	0.964914	0.937549		AT1G19180	TIFY10A
BnaC02g43290D	turquoise	0.963049	0.971274	ERF	AT5G64750	ABA REPRESSOR1 (ABR1)
BnaA03g16050D	turquoise	0.960233	0.938882		AT2G34930	disease resistance family protein / LRR family protein
BnaC08g48320D	turquoise	0.958992	0.924392		AT1G17420	lipoxygenase 3 (LOX3)
BnaA02g35440D	turquoise	0.95757	0.932812		AT5G56000	HEAT SHOCK PROTEIN 81.4 (Hsp81.4)
BnaC07g43540D	turquoise	0.954764	0.933666		AT4G31870	glutathione peroxidase 7 (GPX7)
BnaC07g43490D	turquoise	0.954721	0.91576	WRKY	AT4G31800	WRKY DNA-binding protein 18 (WRKY18)
BnaAnng20740D	turquoise	0.950032	0.944892		AT4G16500	Cystatin/monellin superfamily protein
BnaC09g48850D	turquoise	0.949985	0.928743		AT5G06730	Peroxidase superfamily protein
BnaC09g48860D	turquoise	0.949352	0.911785		AT5G06720	peroxidase 2 (PA2)
BnaA07g33970D	turquoise	0.947697	0.981688		AT1G78100	F-box family protein
BnaC07g13470D	turquoise	0.947381	0.947748	ERF	AT1G22810	Integrase-type DNA-binding superfamily protein
BnaA04g03610D	turquoise	0.947202	0.918464		AT3G55430	O-Glycosyl hydrolases family 17 protein
BnaC06g38620D	turquoise	0.944802	0.976637		AT1G78100	F-box family protein
BnaA03g39790D	turquoise	0.944393	0.914772	MYB	AT5G60890	myb domain protein 34 (MYB34)
BnaA06g02080D	turquoise	0.943427	0.958023		AT1G51760	IAA-ALANINE RESISTANT 3 (IAR3)
BnaC06g39700D	turquoise	0.941585	0.91474		AT1G79320	metacaspase 6 (MC6)
BnaA09g35010D	turquoise	0.940755	0.931557		AT3G55430	O-Glycosyl hydrolases family 17 protein
BnaCnng78620D	turquoise	0.938571	0.947491		AT3G45970	expansin-like A1 (EXLA1)
BnaC02g46610D	turquoise	0.938165	0.896514		AT1G80820	cinnamoyl coa reductase (CCR2)
BnaC05g14810D	turquoise	0.937156	0.87967		AT1G19180	TIFY10A
BnaC05g13970D	turquoise	0.936546	0.896124		AT1G18210	Calcium-binding EF-hand family protein
BnaC08g41070D	turquoise	0.935294	0.896428	ERF	AT1G12610	DWARF AND DELAYED FLOWERING 1 (DDF1)
BnaC05g35610D	turquoise	0.933891	0.943215		AT3G17860	jasmonate-zim-domain protein 3 (JAZ3)
BnaA07g20110D	turquoise	0.932843	0.882646	WRKY	AT1G80840	WRKY DNA-binding protein 40 (WRKY40)
BnaC06g12560D	turquoise	0.930927	0.937801		AT5G39580	Peroxidase superfamily protein
BnaC09g20630D	turquoise	0.928914	0.917032		AT5G45230	Disease resistance protein (TIR-NBS-LRR class) family
BnaA04g04830D	turquoise	0.928201	0.924046		AT3G53260	phenylalanine ammonia-lyase 2 (PAL2)
BnaC04g43170D	turquoise	0.928179	0.918182		AT2G32660	receptor like protein 22 (RLP22)
BnaA06g01430D	turquoise	0.921467	0.938639		AT1G54020	GDSL-like Lipase/Acylhydrolase superfamily protein
BnaA03g52210D	turquoise	0.920487	0.915746	ERF	AT4G32800	Integrase-type DNA-binding superfamily protein
BnaA05g09030D	turquoise	0.917091	0.887545		AT1G30620	MURUS 4 (MUR4)
BnaA06g11470D	turquoise	0.915379	0.870843		AT1G78570	rhamnose biosynthesis 1 (RHM1)
BnaA04g26970D	turquoise	0.915281	0.870153	WRKY	AT2G47260	WRKY DNA-binding protein 23 (WRKY23)
BnaA03g21970D	turquoise	0.915172	0.900844		AT2G29450	glutathione S-transferase tau 5 (GSTU5)
BnaC05g37110D	turquoise	0.913417	0.874077	ERF	AT3G16280	Integrase-type DNA-binding superfamily protein
BnaA08g27280D	turquoise	0.910151	0.922252		AT1G02930	glutathione S-transferase 6 (GSTF6)
BnaC04g41990D	turquoise	0.909601	0.894338	MYB	AT2G31180	myb domain protein 14 (MYB14)
BnaA02g02250D	turquoise	0.909375	0.872273		AT5G14700	NAD(P)-binding Rossmann-fold superfamily protein
BnaA06g13250D	turquoise	0.905329	0.831979		AT1G19180	TIFY10A
BnaA02g36250D	turquoise	0.902025	0.862637		AT1G80820	cinnamoyl coa reductase (CCR2)
BnaC08g35620D	turquoise	0.893718	0.844872		AT2G21510	DNAJ heat shock N-terminal domain-containing protein
BnaA07g30760D	turquoise	0.892345	0.868905		AT1G73260	kunitz trypsin inhibitor 1 (KTI1)
BnaA03g27100D	turquoise	0.891227	0.855402		AT4G00500	alpha/beta-Hydrolases superfamily protein
BnaA01g04150D	turquoise	0.890669	0.883953	ERF	AT4G32800	Integrase-type DNA-binding superfamily protein
BnaA03g22360D	turquoise	0.888187	0.837134		AT2G27500	Glycosyl hydrolase superfamily protein
BnaA09g44300D	turquoise	0.886474	0.834478		AT1G19190	alpha/beta-Hydrolases superfamily protein
BnaC09g35660D	turquoise	0.884147	0.83754		AT5G60300	Concanavalin A-like lectin protein kinase family protein
BnaA06g11200D	turquoise	0.883841	0.843469		AT1G16670	Protein kinase superfamily protein
BnaA02g12620D	turquoise	0.882855	0.826336		AT1G66880	Protein kinase superfamily protein
BnaCnng15740D	turquoise	0.880486	0.87534		AT5G63180	Pectin lyase-like superfamily protein
BnaA02g22690D	turquoise	0.875843	0.820053		AT5G44460	calmodulin like 43 (CML43)
BnaA10g17590D	turquoise	0.874368	0.840354		AT3G03050	cellulose synthase-like D3 (CSLD3)
BnaC06g31220D	turquoise	0.873266	0.819896		AT1G70130	Concanavalin A-like lectin protein kinase family protein
BnaC05g12740D	turquoise	0.867976	0.824148		AT1G16670	Protein kinase superfamily protein
BnaA09g27230D	turquoise	0.867585	0.822587		AT1G28480	GRX480
BnaC06g34250D	turquoise	0.862724	0.842028		AT1G73260	kunitz trypsin inhibitor 1 (KTI1)
BnaA10g25810D	turquoise	0.861808	0.85753		AT5G04380	S-adenosyl-L-methionine-dependent methyltransferases superfamily protein
BnaA09g43130D	turquoise	0.861008	0.789528		AT2G21510	DNAJ heat shock N-terminal domain-containing protein
BnaA06g40800D	turquoise	0.856676	0.867183		AT3G45970	expansin-like A1 (EXLA1)
BnaA06g38470D	turquoise	0.856671	0.79677		AT1G18210	Calcium-binding EF-hand family protein
BnaA10g29510D	turquoise	0.854035	0.802181		AT5G58700	phosphatidylinositol-speciwc phospholipase C4 (PLC4)
BnaC04g24620D	turquoise	0.852685	0.804937		AT3G57010	Calcium-dependent phosphotriesterase superfamily protein
BnaA07g08330D	turquoise	0.85028	0.783207		AT1G28480	GRX480
BnaC04g25500D	turquoise	0.846194	0.80208		AT3G55430	O-Glycosyl hydrolases family 17 protein
BnaA06g35120D	turquoise	0.845816	0.806191		AT2G01150	RING-H2 finger protein 2B (RHA2B)
BnaC06g19910D	turquoise	0.844097	0.785488		AT1G79310	metacaspase 7 (MC7)
BnaC03g24530D	turquoise	0.843105	0.799792		AT2G43820	UDP-glucosyltransferase 74F2 (UGT74F2)
BnaC09g01630D	turquoise	0.842811	0.782929		AT3G28180	Cellulose-synthase-like C4 (CSLC04)
BnaA01g12340D	turquoise	0.839872	0.793294		AT4G22620	SAUR-like auxin-responsive protein family
BnaAnng17240D	turquoise	0.837943	0.798204		AT3G07390	Auxin-Induced in Root cultures 12 (AIR12)
BnaCnng23400D	turquoise	0.836932	0.830725		AT3G45970	expansin-like A1 (EXLA1)
BnaA08g22720D	turquoise	0.836698	0.830296		AT1G18210	Calcium-binding EF-hand family protein
BnaA01g11230D	turquoise	0.83499	0.790609		AT4G21390	B120
BnaA10g07620D	turquoise	0.834423	0.784998	ERF	AT5G52020	Integrase-type DNA-binding superfamily protein
BnaA08g19490D	turquoise	0.834014	0.817571	RAV	AT1G25560	TEMPRANILLO 1 (TEM1)
BnaA04g18930D	turquoise	0.826241	0.816558		AT2G33060	receptor like protein 27 (RLP27)
BnaC07g10320D	turquoise	0.82491	0.766947		AT1G28480	GRX480
BnaC09g42430D	turquoise	0.824724	0.777637		AT5G15490	UDP-glucose 6-dehydrogenase family protein
BnaA06g11480D	turquoise	0.823271	0.790125		AT1G17010	2-oxoglutarate (2OG) and Fe(II)-dependent oxygenase superfamily protein
BnaA04g03320D	turquoise	0.82101	0.819429		AT3G55970	jasmonate-regulated gene 21 (JRG21)
BnaA09g00120D	turquoise	0.820642	0.816771	WRKY	AT4G01250	WRKY22
BnaC04g29740D	turquoise	0.818709	0.739716		AT5G35735	Auxin-responsive family protein
BnaC07g42530D	turquoise	0.818597	0.784657		AT5G48070	xyloglucan endotransglucosylase/hydrolase 20 (XTH20)
BnaA07g32960D	turquoise	0.813439	0.755884		AT1G76640	Calcium-binding EF-hand family protein
BnaA02g34140D	turquoise	0.813048	0.751536		AT5G64310	arabinogalactan protein 1 (AGP1)
BnaC07g13310D	turquoise	0.811938	0.864348		AT1G23080	PIN-FORMED 7 (PIN7)
BnaA01g11220D	turquoise	0.809508	0.795045		AT4G21380	receptor kinase 3 (RK3)
BnaC03g14350D	turquoise	0.808471	0.755264		AT5G55180	O-Glycosyl hydrolases family 17 protein
BnaA01g27170D	turquoise	0.801558	0.841101		AT3G17860	jasmonate-zim-domain protein 3 (JAZ3)
