# Supplementary material for: Regulatory mechanism analysis of signal transduction genes during rapeseed (Brassica napus L.) germination under aluminum stress using WGCNA combination with QTL
Source: Front Plant Sci. 2025 Jan 31;16:1546572. doi: 10.3389/fpls.2025.1546572 (PMC11825321; doi:10.3389/fpls.2025.1546572)
Supplement: Supplementary file 6 [file Table6.xlsx]

## Sheet: Supplementary Table S6
Supplementary Table S6 Different functions summary of key genes in S and R lines under aluminum stress
Functional classification	Gene number/percentage	Gene ID	Module	Gene accession	Rape gene annotation
Transcriptional regulation	9（34.62%）	BnaA03g40690D	darkgreen	AT3G50060	MYB77
		BnaA03g24840D	darkgreen	AT4G11660	AT-HSFB2B
		BnaA09g21510D	darkgreen	AT4G11660	AT-HSFB2B
		BnaA03g52830D	black	AT4G34410	RRTF1
		BnaC01g26440D	black	AT3G50060	MYB77
		BnaA08g01300D	black	AT1G53170	ERF8
		BnaC01g31020D	black	AT3G23250	MYB15
		BnaA03g22890D	black	AT2G26150	HSFA2
		BnaA03g52210D	turquoise	AT4G32800	ERF043
Stress protein	8（30.77%）	BnaA01g28900D	darkred	AT3G15450	Aluminum induced protein with YGL and LRDR motifs
		BnaA03g20690D	blue	AT2G44180	MAP2A
		BnaA03g09400D	black	AT5G59550	RDUF2
		BnaA03g25630D	black	AT4G05010	F-box family protein
		BnaA09g01830D	black	AT3G26980	MUB4
		BnaA03g54130D	black	AT4G37610	BT5
		BnaA08g02360D	black	AT1G49850	RING/U-box superfamily protein
		BnaA03g16050D	turquoise	AT2G34930	disease resistance family protein / LRR family protein
Redox balance	2（7.69%）	BnaA03g52510D	blue	AT4G33420	Peroxidase superfamily protein
		BnaA03g21970D	turquoise	AT2G29450	GSTU5
Plant hormone signal transduction	2（7.69%）	BnaC01g01570D	turquoise	AT4G37390	BRU6
		BnaA01g27170D	turquoise	AT3G17860	JAZ3
Cell wall modification	3（11.54%）	BnaA03g54320D	darkgreen	AT4G37800	XTH7
		BnaA10g25810D	turquoise	AT5G04380	SAM-Mtases
		BnaA03g22360D	turquoise	AT2G27500	Glycosyl hydrolase superfamily protein
Calcium signal transduction	2（7.69%）	BnaA03g50900D	black	AT4G34150	CaLB domain family protein
		BnaA03g27100D	turquoise	AT4G00500	alpha/beta-Hydrolases superfamily protein
