# Supplementary material for: Regulatory mechanism analysis of signal transduction genes during rapeseed (Brassica napus L.) germination under aluminum stress using WGCNA combination with QTL
Source: Front Plant Sci. 2025 Jan 31;16:1546572. doi: 10.3389/fpls.2025.1546572 (PMC11825321; doi:10.3389/fpls.2025.1546572)
Supplement: Supplementary file 7 [file Table7.xlsx]

## Sheet: Supplementary Table S7
Supplementary Table S7 Abbreviations in the research
Abbrevation	Full name of English
RNA-Seq	RNA-sequence
WGCNA	Weighted Gene Co-expression Network Analysis
QTL	Quantitative Trait Locus
Al	Aluminum
OAs	Organic Acids
RDW	Relative Dry Weight
DEGs	Differentially Expressed Genes
RILs	Recombinant Inbred Lines
RRL	Relative Root Length
GS	Gene Significance
RGV	Relative Germination Vigor
RBL	Relative Bud Length
ERF	Ethylene Response Factor
RRTF	Redox Responsive Transcription Factor
JA	Jasmonic Acid
ALMT	Aluminum Activated Malate Transporter
MATE	Multi-Drug And Toxic Compound Extrusion
XTH	Xyloglucan Endotransferase/Hydrolase
ROS	Reactive Oxygen Species
ABC	ATP-Binding Cassette
GSTU	Glutathione S-transferase Tau
POD	Peroxidase
HSF	Heat Shock Transcription Factor
